# Supplementary material for: Trans-ethnic meta-analysis identifies new loci associated with longitudinal blood pressure traits
Source: Sci Rep. 2021 Feb 18;11:4075. doi: 10.1038/s41598-021-83450-3 (PMC7893038; doi:10.1038/s41598-021-83450-3)
Supplement: Supplementary file 2 — Supplementary Information 2. [file 41598_2021_83450_MOESM2_ESM.xlsx]

## Sheet: SBP_Traj_TRANS
TRAIT	STUDY	GENE	CHR	POS	RISK_ALLELE	EFFECT	STDERR	P-VALUE	DIRECTION_META1
Diastolic_blood_pressure	30578418	NAV1	1	201724512	rs10920250-A	-0.0272	0.0123	0.02662	-++------
Diastolic_blood_pressure	30578418	MRPL20	1	1345996	rs1240716-T	0.049	0.0151	0.001153	++++?-+?+
Pulse_pressure	27841878	PKN2	1	89281529	rs786919-A	0.0196	0.0098	0.04599	++-++-+++
Pulse_pressure	30224653	ELL	19	18558876	rs8111708-A	0.023	0.0102	0.02444	+++-++++-
Blood_pressure	24903457	TMEM182	2	104036433	rs13390641-A	-0.0371	0.0166	0.02516	--?--+-?+
Pulse_pressure	30578418	NEURL3	2	97176634	rs2579503-T	-0.0252	0.0126	0.04475	+-?+---?-
Pulse_pressure	30224653	LCA5L	21	40817702	rs2277788-C	0.032	0.0149	0.03105	+-+-++++-
Diastolic_blood_pressure	30224653	HSPA4	5	132397351	rs55747751-A	-0.0502	0.025	0.04483	-?------?
Systolic_blood_pressure	30578418	MIR3143	6	27139048	rs6914824-T	0.0291	0.014	0.03768	-++-+++++
Diastolic_blood_pressure	30224653	TBX20	7	35467896	rs342989-A	0.0326	0.0135	0.01575	++?++-+?+
Diastolic_blood_pressure	30224653	ZFAND2A	7	1195692	rs73033340-A	0.1105	0.0523	0.03468	?????-++?
1 The sign of the association for the effect allele by order of study (MESA_AA/ARIC_AA/HABC_AA/MESA_HISP/Bambui/MESA_EA/ARIC_EA/HABC_EA/MESA_CHI), with ? indicating a missing value.

## Sheet: SBP_Traj_AA
TRAIT	STUDY	GENE	CHR	POS	RISK_ALLELE	EFFECT	STDERR	P-VALUE	DIRECTION_META1																		rs2649044
Pulse_pressure	27841878	NAV1	1	201721930	rs12037669-T	0.1014	0.0325	0.001802	+++																		rs11000752
Diastolic_blood_pressure	30578418	MRPL20	1	1345996	rs1240716-T	0.0543	0.0236	0.02112	+++																		rs62055084
Diastolic_blood_pressure	28135244	WNT3A	1	228191075	rs2760061-A	0.0544	0.0212	0.01032	+++																		rs10922502
Systolic_blood_pressure	30224653	BCAR3	1	94051350	rs7514579-A	0.0424	0.0198	0.03227	-++																		rs2071518
Pulse_pressure	30578418	AGAP5	10	75470355	rs11000752-T	-0.0853	0.0433	0.04888	--?																		rs11042906
Systolic_blood_pressure	28135244	PAX2	10	102604514	rs112184198-A	-0.0928	0.0361	0.0102	---																		rs11780200
Pulse_pressure	30578418	INPP5A	10	134456762	rs12412313-A	0.1019	0.0489	0.03727	++?																		rs7042283
Systolic_blood_pressure	30224653	ST5	11	8774923	rs10743086-A	-0.0515	0.0213	0.01564	--+																		rs1650911
Systolic_blood_pressure	30224653	LRP4	11	46884713	rs1585453-A	-0.1575	0.0746	0.0346	---																		rs7178615
Pulse_pressure	30224653	AL163953.3	14	54107791	rs210381-A	-0.0515	0.0233	0.02705	--?																		rs11252344
Pulse_pressure	27841878	FBLN5	14	92359022	rs2244643-A	-0.0677	0.0233	0.003726	--?																		rs11629120
Pulse_pressure	30578418	UBE2I	16	1347717	rs11641374-A	-0.0481	0.021	0.0218	--+																		rs307359
Diastolic_blood_pressure	27841878	DPEP1	16	89682006	rs460105-T	0.0752	0.0366	0.04008	+++																		rs527953512
Systolic_blood_pressure	30578418	DDX19B	16	70334172	rs62049427-A	0.2517	0.1242	0.04272	+?+																		rs1169078
Systolic_blood_pressure	30224653	AC010967.2	2	53025757	rs10189186-A	0.051	0.0198	0.01002	+++																		rs10260816
Blood_pressure	24903457	TMEM182	2	104036433	rs13390641-A	-0.0638	0.0265	0.0162	--?																		rs2196792
Systolic_blood_pressure	30578418	MRPL35	2	86427821	rs2059352-A	-0.0843	0.0268	0.001676	--+																		rs4575195
Diastolic_blood_pressure	28135244	SLC8A1	2	40567743	rs4952611-T	-0.0544	0.0221	0.0141	---																		rs13112725
Pulse_pressure	30578418	intergenic	2	60068578	rs6742041-A	0.0448	0.0197	0.02321	++-																		rs8009025
Systolic_blood_pressure	30578418	TMEM87B	2	112870730	rs7581849-A	0.0652	0.0322	0.04304	-++																		rs6442101
Systolic_blood_pressure	26390057	ARHGAP24	4	86715670	rs2014912-T	0.0559	0.0252	0.02642	++-																		rs778124
Systolic_blood_pressure	30224653	AHRR	5	361148	rs4957026-A	0.0405	0.0204	0.04706	++-																		rs7546498
Pulse_pressure	30224653	ITGA1	5	52135543	rs6867399-A	0.065	0.0263	0.01339	+++																		rs893929
Diastolic_blood_pressure	30224653	NUDT3	6	34244132	rs115245297-T	-0.3538	0.1451	0.01479	-?-																		rs62386479
Systolic_blood_pressure	30578418	HIST1H4C	6	26104632	rs198851-T	0.1273	0.0569	0.02531	+++																		rs12208772
Pulse_pressure	30224653	SMOC2	6	169016615	rs4342401-A	0.0528	0.0206	0.01029	+++																		rs7107356
Diastolic_blood_pressure	30224653	GTF2I	7	74107374	rs34324971-A	0.1055	0.041	0.01012	+++																		rs34517439
Diastolic_blood_pressure	30224653	RAPGEF5	7	22156538	rs4507656-C	-0.0602	0.0291	0.03832	-+-																		rs7129220
Blood_pressure	21909110	NOV	8	120435812	rs2071518-T	0.0453	0.0222	0.04125	++?																		rs4507656
Pulse_pressure	30224653	BNC2	9	16872323	rs11789875-A	0.133	0.061	0.02918	-++																		rs114022259
Systolic_blood_pressure	30224653	KANK1	9	753648	rs60191654-A	-0.0621	0.0289	0.03182	---																		rs9886665
1 The sign of the association for the effect allele by order of study (MESA/ARIC/HABC), with ? indicating a missing value.																											rs13163533
																											rs73099903
																											rs11067763
																											rs7852065
																											rs7970350
																											rs6558530
																											rs9306160
																											rs10923038
																											rs10784502
																											rs12946454
																											rs9935770
																											rs11263441
																											rs4952611
																											rs12694861
																											rs347591
																											rs2504776
																											rs1891730
																											rs67885470
																											rs7246865
																											rs75507123
																											rs9864898
																											rs6957161
																											rs711737
																											rs10832586
																											rs62049427
																											rs2469997
																											rs41475048
																											rs76217164
																											rs1722850
																											rs28621435
																											rs4965529
																											rs2280861
																											rs4767366
																											rs2978456
																											rs786919
																											rs12474446
																											rs2014912
																											rs599550
																											rs35410017
																											rs13286845
																											rs4972805
																											rs9710247
																											rs9313772
																											rs34591516
																											rs1470260
																											rs111777102
																											rs6807945
																											rs6914824
																											rs360153
																											rs460105
																											rs57954239
																											rs3063286
																											rs1173766
																											rs2004776
																											rs3821964
																											rs73033340
																											rs3731818
																											rs6686889
																											rs4757391
																											rs8073626
																											rs80309268
																											rs3786130
																											rs10409243
																											rs476636
																											rs56123029
																											rs55684003
																											rs3745348
																											rs4109837
																											rs28866311
																											rs2280870
																											rs10189186
																											rs34324971
																											rs11653623
																											rs1585453
																											rs12125786
																											rs10437954
																											rs12569027
																											rs11977526
																											rs2569882
																											rs12416687
																											rs11021221
																											rs954767
																											rs7601637
																											rs28498002
																											rs7076398
																											rs2437927
																											rs12476527
																											rs4957026
																											rs2891546
																											rs3737801
																											rs544625
																											rs10417470
																											rs2076328
																											rs11399965
																											rs6422324
																											rs17210898
																											rs3934541
																											rs2586886
																											rs6015450
																											rs7903146
																											rs2460457
																											rs57786342
																											rs10743086
																											rs6731373
																											rs2236262
																											rs72914576
																											rs414992
																											rs11039216
																											rs2241432
																											rs13390641
																											rs72654647
																											rs56054109
																											rs7905471
																											rs67330701
																											rs6060114
																											rs360158
																											rs12799126
																											rs198851
																											rs115245297
																											rs111346133
																											rs434578
																											rs4808569
																											rs73196098
																											rs17562391
																											rs62049035
																											rs7672622
																											rs6770911
																											rs1864046
																											rs11159096
																											rs62020769
																											rs34941092
																											rs11105475
																											rs12386061
																											rs11876341
																											rs17880989
																											rs55747751
																											rs78744936
																											rs1579036
																											rs34872471
																											rs1156725
																											rs62082230
																											rs12976810
																											rs149487184
																											rs1799945
																											rs820430

## Sheet: SBP_Traj_AMR
TRAIT	STUDY	GENE	CHR	POS	RISK_ALLELE	EFFECT	STDERR	P-VALUE	DIRECTION_META1
Systolic_blood_pressure	28135244	GTF2B	1	89360158	rs10922502-A	-0.0548	0.0269	0.04128	--
Pulse_pressure	27841878	NAV1	1	201721930	rs12037669-T	0.071	0.0339	0.03638	++
Diastolic_blood_pressure	30224653	LAMC1	1	183058452	rs41475048-A	-0.0704	0.0351	0.04492	--
Pulse_pressure	28135244	ARHGAP12,_ZEB1	10	32082658	rs10826995-T	-0.0615	0.0291	0.03426	--
Systolic_blood_pressure	27841878	CYP2C19,_CYP2C9	10	96650328	rs4110517-A	-0.1158	0.0463	0.01246	-?
Pulse_pressure	30578418	intergenic	11	107140077	rs12224337-A	0.0592	0.0275	0.0316	++
Diastolic_blood_pressure	28135244	MYEOV	11	69079707	rs67330701-T	-0.17	0.0541	0.001689	--
Pulse_pressure	30224653	LINC00521	14	94465789	rs8013933-T	0.0633	0.0286	0.02698	++
Pulse_pressure	30578418	ATP8B4	15	50277619	rs8027524-T	0.0673	0.0309	0.02966	++
Pulse_pressure	30578418	TCF4	18	53252388	rs599550-A	-0.1034	0.0518	0.04606	--
Systolic_blood_pressure	30578418	PPP1R1C	2	182994685	rs12474446-A	-0.0685	0.033	0.03788	--
Blood_pressure	24903457	TMEM182	2	104036433	rs13390641-A	-0.1013	0.0437	0.02044	--
Pulse_pressure	26390057	IGFBP3	7	46010100	rs10260816-C	0.0753	0.0283	0.007907	++
Systolic_blood_pressure	27618447	IGFBP1,_IGFBP3	7	46008110	rs11977526-A	-0.0757	0.0287	0.008296	--
Pulse_pressure	30487518	CCDC71L,_PIK3CG	7	106405642	rs12705389-T	0.115	0.0364	0.0016	++
Systolic_blood_pressure	27618452	PIK3C	7	106410777	rs12705390-A	0.088	0.0372	0.01804	++
Diastolic_blood_pressure	30224653	DGKB	7	14375977	rs13240040-A	0.0701	0.0305	0.02175	++
Blood_pressure	21909110	PIK3CG	7	106411858	rs17477177-T	-0.087	0.0374	0.01999	--
Diastolic_blood_pressure	30224653	TBX20	7	35467896	rs342989-A	0.0749	0.0355	0.03489	++
Diastolic_blood_pressure	27841878	PODXL,_PLXNA4	7	131361319	rs6957161-A	0.0759	0.0284	0.007554	++
Systolic_blood_pressure	30578418	RDH10	8	74221406	rs7837090-C	0.1065	0.0358	0.002925	++
1 The sign of the association for the effect allele by order of study (MESA/Bambui), with ? indicating a missing value.																											rs13163533

## Sheet: SBP_Traj_EA
TRAIT	STUDY	GENE	CHR	POS	RISK_ALLELE	EFFECT	STDERR	P-VALUE	DIRECTION_META1
Diastolic_blood_pressure	30578418	NAV1	1	201724512	rs10920250-A	-0.0332	0.0145	0.02186	---
Pulse_pressure	30578418	FAM174B	15	93280491	rs62020769-T	-0.0324	0.0128	0.0114	---
Diastolic_blood_pressure	30578418	FUK	16	70491655	rs62049035-A	-0.0659	0.0308	0.03223	---
Diastolic_blood_pressure	30578418	WWP2	16	69965021	rs77870048-T	-0.0805	0.0369	0.02931	---
Diastolic_blood_pressure	30224653	COLEC11	2	3636478	rs56236159-T	-0.0439	0.0198	0.02664	--+
Pulse_pressure	30224653	LCA5L	21	40817702	rs2277788-C	0.043	0.019	0.0239	+++
Diastolic_blood_pressure	30224653	ZFAND2A	7	1195692	rs73033340-A	0.1105	0.0523	0.03468	-++
Diastolic_blood_pressure	30578418	NOV	8	120458521	rs11780200-A	-0.0325	0.015	0.02987	---
Diastolic_blood_pressure	27841878	NR	8	120466959	rs80309268-T	0.0297	0.015	0.04847	+++
1 The sign of the association for the effect allele by order of study (MESA/ARIC/HABC), with ? indicating a missing value.																											rs13163533

## Sheet: SBP_Average_TRANS
TRAIT	STUDY	GENE	CHR	POS	RISK_ALLELE	EFFECT	STDERR	P-VALUE	DIRECTION_META1
Diastolic_blood_pressure	30578418	NAV1	1	201724512	rs10920250-A	-0.3705	0.1815	0.04122	-++++----
Diastolic_blood_pressure	30578418	MRPL20	1	1345996	rs1240716-T	0.5268	0.2298	0.02188	++++?++?+
Diastolic_blood_pressure	30224653	ANK3	10	62390726	rs10761530-T	0.3028	0.1455	0.03737	++-++-+++
Systolic_blood_pressure	28739976	intergenic	10	115814806	rs10787517-A	1.512	0.7481	0.04327	??+??????
Systolic_blood_pressure	30487518	NR	10	62390646	rs10821808-A	-0.3083	0.1542	0.04563	-+?----?-
Diastolic_blood_pressure	30578418	WWP2	16	69965021	rs77870048-T	-1.0449	0.4917	0.03359	-?-++--+?
Diastolic_blood_pressure	30224653	CTC-360G5.8	19	39438532	rs12983238-A	-0.4094	0.1834	0.02557	--+----++
Diastolic_blood_pressure	30224653	COLEC11	2	3636478	rs56236159-T	-0.6471	0.2393	0.006839	+++----++
Systolic_blood_pressure	30578418	UMODL1	21	43472148	rs220249-A	0.3144	0.1566	0.04464	+-?--++?+
Pulse_pressure	30224653	LCA5L	21	40817702	rs2277788-C	0.615	0.2208	0.005337	++++-++++
Diastolic_blood_pressure	30224653	RP11-145M9.2	3	179169230	rs7611674-T	0.4472	0.1774	0.0117	+++++++++
Diastolic_blood_pressure	30224653	TBX20	7	35467896	rs342989-A	0.4807	0.1963	0.01434	++?+--+?+
Systolic_blood_pressure	30578418	RDH10	8	74221406	rs7837090-C	0.4211	0.1852	0.02296	-+++--+++
1 The sign of the association for the effect allele by order of study (MESA_AA/ARIC_AA/HABC_AA/MESA_HISP/Bambui/MESA_EA/ARIC_EA/HABC_EA/MESA_CHI), with ? indicating a missing value.

## Sheet: SBP_Average_AA
TRAIT	STUDY	GENE	CHR	POS	RISK_ALLELE	EFFECT	STDERR	P-VALUE	DIRECTION_META1
Diastolic_blood_pressure	30578418	MRPL20	1	1345996	rs1240716-T	0.8166	0.4018	0.04212	+++
Diastolic_blood_pressure	27618452	ST7L,_CAPZA1,_MOV10	1	113023980	rs1620668-A	-1.1391	0.4952	0.02144	+-?
Pulse_pressure	30578418	AHDC1	1	27857171	rs7512595-A	0.9551	0.3927	0.01501	++?
Systolic_blood_pressure	28739976	intergenic	10	115814806	rs10787517-A	1.512	0.7481	0.04327	??+
Pulse_pressure	30578418	INPP5A	10	134456762	rs12412313-A	1.6417	0.8104	0.04278	++?
Diastolic_blood_pressure	30578418	KIAA1462	10	30335520	rs2505084-A	-0.947	0.4273	0.02666	--?
Systolic_blood_pressure	30578418	OR4A15	11	55129640	rs11229252-T	-3.4819	1.2658	0.005944	--?
Systolic_blood_pressure	30578418	OR7E5P	11	55753915	rs182996269-T	-3.0579	1.3436	0.02286	---
Diastolic_blood_pressure	26390057	PDE3A	12	20173764	rs12579720-C	-0.8187	0.3423	0.01676	---
Diastolic_blood_pressure	27618452	PDE3A	12	20192972	rs3752728-A	0.8287	0.351	0.01824	+++
Pulse_pressure	30578418	UBE2I	16	1347717	rs11641374-A	-0.7052	0.3511	0.04455	---
Pulse_pressure	30224653	CLEC16A	16	11198835	rs11642631-T	-1.032	0.4459	0.02064	---
Systolic_blood_pressure	30224653	RP11-805L22.1	17	30032420	rs1551355-T	2.3568	0.8956	0.008498	++?
Systolic_blood_pressure	30224653	WDR7	18	54578482	rs10048404-T	-1.7213	0.627	0.006042	--?
Pulse_pressure	30578418	intergenic	18	20063204	rs177992-A	-0.8229	0.3948	0.03711	--?
Pulse_pressure	30578418	KDM4B	19	4980864	rs169080-T	0.9879	0.3659	0.006942	+++
Systolic_blood_pressure	30578418	UHRF1	19	4932279	rs1840221-T	1.0016	0.4196	0.017	+++
Pulse_pressure	26390057	OSR1	2	19730845	rs1344653-A	-0.6664	0.3356	0.04707	--+
Systolic_blood_pressure	30578418	MRPL35	2	86427821	rs2059352-A	-1.0884	0.4479	0.0151	+--
Systolic_blood_pressure	30224653	MEIS1	2	66782467	rs2300481-T	1.009	0.3487	0.00381	+++
Pulse_pressure	30224653	AC074391.1	2	66104881	rs2631669-T	1.1236	0.3889	0.003862	++?
Diastolic_blood_pressure	27618447	Intergenic	2	227100698	rs2972146-T	1.3767	0.4411	0.001801	+++
Diastolic_blood_pressure	30224653	ZEB2	2	146272860	rs34570306-T	-1.2056	0.4744	0.01105	---
Pulse_pressure	30224653	TRANK1	3	36964583	rs4678915-A	-1.2857	0.4544	0.00466	--?
Pulse_pressure	30578418	intergenic	4	18025484	rs2011603-A	0.6949	0.3461	0.04463	+-+
Systolic_blood_pressure	30224653	LCORL	4	18008232	rs2610990-A	-0.8438	0.3759	0.02478	---
Pulse_pressure	30487518	HDAC9,_TWIST1	7	19052733	rs57301765-A	0.8546	0.3729	0.02194	+++
1 The sign of the association for the effect allele by order of study (MESA/ARIC/HABC), with ? indicating a missing value.

## Sheet: SBP_Average_AMR
TRAIT	STUDY	GENE	CHR	POS	RISK_ALLELE	EFFECT	STDERR	P-VALUE	DIRECTION_META1
Systolic_blood_pressure	30578418	C1orf133	1	210386892	rs2494184-T	-1.1065	0.4996	0.02678	-+
Systolic_blood_pressure	30578418	CYP2C19	10	96587751	rs199562446-T	-2.239	1.057	0.03415	-?
Systolic_blood_pressure	27841878	CYP2C19,_CYP2C9	10	96650328	rs4110517-A	-1.814	0.7557	0.01638	-?
Diastolic_blood_pressure	27841878	REEP3	10	65333648	rs6479908-C	-0.9657	0.4896	0.04855	--
Diastolic_blood_pressure	30224653	FAM168A	11	73068571	rs2298807-T	1.741	0.5859	0.002966	++
Pulse_pressure	30224653	LINC00521	14	94465789	rs8013933-T	1.3223	0.5122	0.009842	++
Diastolic_blood_pressure	30224653	SLCO3A1	15	92702020	rs873122-C	1.1846	0.5926	0.0456	++
Diastolic_blood_pressure	27841878	PPL	16	4946794	rs12596053-A	-1.177	0.4911	0.01654	--
Diastolic_blood_pressure	28135244	PPL	16	4943019	rs12921187-T	-1.0706	0.4989	0.03188	--
Diastolic_blood_pressure	30578418	GNAO1	16	56328813	rs62039274-T	-1.394	0.7071	0.04867	-?
Pulse_pressure	30224653	MSI2	17	55446364	rs12325702-A	1.062	0.5029	0.03472	++
Diastolic_blood_pressure	28135244	JAG1	20	10767811	rs1040922-T	-1.2193	0.5829	0.03646	--
Diastolic_blood_pressure	27841878	CCNH,_TMEM161B	5	87430302	rs17286052-A	1.901	0.7165	0.007974	++
Diastolic_blood_pressure	27841878	POC5,_SV2C	5	75038718	rs258494-C	1.0014	0.5092	0.04924	++
Systolic_blood_pressure	30578418	FYN	6	112087768	rs2012071-A	-1.7016	0.4928	0.0005544	--
Systolic_blood_pressure	30224653	MCM9	6	119113317	rs9401090-T	1.1642	0.569	0.04076	++
Systolic_blood_pressure	30224653	CBWD1	9	211762	rs520015-C	1.3915	0.4931	0.004772	++
1 The sign of the association for the effect allele by order of study (MESA/Bambui), with ? indicating a missing value.

## Sheet: SBP_Average_EA
TRAIT	STUDY	GENE	CHR	POS	RISK_ALLELE	EFFECT	STDERR	P-VALUE	DIRECTION_META1
Diastolic_blood_pressure	30578418	NAV1	1	201724512	rs10920250-A	-0.5407	0.2034	0.00785	---
Pulse_pressure	30578418	AKR1A1	1	46020795	rs666720-T	-0.3595	0.18	0.04586	---
Diastolic_blood_pressure	30224653	ANK3	10	62390726	rs10761530-T	0.428	0.1764	0.01523	-++
Systolic_blood_pressure	30487518	NR	10	62390646	rs10821808-A	-0.4135	0.1865	0.02664	--?
Diastolic_blood_pressure	30578418	WWP2	16	69965021	rs77870048-T	-1.2183	0.5171	0.01846	--+
Diastolic_blood_pressure	30224653	COLEC11	2	3636478	rs56236159-T	-0.8833	0.2773	0.001443	--+
Systolic_blood_pressure	30578418	UMODL1	21	43472148	rs220249-A	0.458	0.1833	0.01248	++?
Pulse_pressure	30224653	LCA5L	21	40817702	rs2277788-C	0.6713	0.265	0.0113	+++
Diastolic_blood_pressure	30224653	RP11-145M9.2	3	179169230	rs7611674-T	0.5047	0.2309	0.02883	+++
Diastolic_blood_pressure	30224653	TBX20	7	35467896	rs342989-A	0.4416	0.2212	0.04589	-+?
1 The sign of the association for the effect allele by order of study (MESA/ARIC/HABC), with ? indicating a missing value.

## Sheet: SBP_Baseline_TRANS
TRAIT	STUDY	GENE	CHR	POS	RISK_ALLELE	EFFECT	STDERR	P-VALUE	DIRECTION_META1
Diastolic_blood_pressure	30578418	NAV1	1	201724512	rs10920250-A	-0.4256	0.2138	0.04649	-+--+----
Diastolic_blood_pressure	30578418	MRPL20	1	1345996	rs1240716-T	0.6933	0.2718	0.01076	++-+?++?+
Systolic_blood_pressure	30224653	RP11-1055B8.6	17	79367409	rs112280096-A	-0.542	0.264	0.04007	-----+--+
Diastolic_blood_pressure	30224653	COLEC11	2	3636478	rs56236159-T	-0.8336	0.2813	0.003043	+-++---+-
Systolic_blood_pressure	30578418	UMODL1	21	43472148	rs220249-A	0.3883	0.1829	0.03372	+-?--++?+
Systolic_blood_pressure	30224653	JAZF1	7	28142088	rs10274928-A	0.3538	0.1753	0.04349	+++-+-+++
Diastolic_blood_pressure	30224653	DGKB	7	14375977	rs13240040-A	0.4544	0.2218	0.04049	-+++-++++
Diastolic_blood_pressure	30224653	TBX20	7	35467896	rs342989-A	0.5352	0.2287	0.01927	-+?+--+?+
Systolic_blood_pressure	30578418	JAZF1	7	28172732	rs702814-T	-0.5519	0.1863	0.003051	--++-+---
1 The sign of the association for the effect allele by order of study (MESA_AA/ARIC_AA/HABC_AA/MESA_HISP/Bambui/MESA_EA/ARIC_EA/HABC_EA/MESA_CHI), with ? indicating a missing value.

## Sheet: SBP_Baseline_AA
TRAIT	STUDY	GENE	CHR	POS	RISK_ALLELE	EFFECT	STDERR	P-VALUE	DIRECTION_META1
Diastolic_blood_pressure	30578418	MRPL20	1	1345996	rs1240716-T	1.0458	0.4973	0.03547	++-
Diastolic_blood_pressure	27618452	ST7L,_CAPZA1,_MOV10	1	113023980	rs1620668-A	-1.4035	0.6046	0.02026	--?
Systolic_blood_pressure	30578418	SZT2	1	43916642	rs6954-T	-1.067	0.485	0.02782	--?
Pulse_pressure	30578418	INPP5A	10	134456762	rs12412313-A	2.8582	0.9884	0.003833	++?
Systolic_blood_pressure	30578418	INPP5A	10	134499718	rs12770172-A	1.9955	0.9792	0.04156	+++
Systolic_blood_pressure	27618447	ADRB1	10	115805056	rs1801253-C	0.8271	0.4176	0.04761	+++
Diastolic_blood_pressure	30578418	KIAA1462	10	30335520	rs2505084-A	-1.2414	0.5213	0.01726	--?
Systolic_blood_pressure	30578418	OR4A15	11	55129640	rs11229252-T	-4.4053	1.5442	0.004334	--?
Systolic_blood_pressure	30578418	OR7E5P	11	55753915	rs182996269-T	-4.4867	1.6413	0.006265	--+
Systolic_blood_pressure	30224653	APOLD1	12	12888438	rs2024385-A	-0.9393	0.4487	0.03631	---
Pulse_pressure	27841878	CYP46A1,_EML1	14	100225144	rs1475130-T	-0.9857	0.4423	0.02584	+--
Diastolic_blood_pressure	27841878	NR	15	91404788	rs4932371-T	-0.9075	0.4596	0.04831	---
Pulse_pressure	30224653	CLEC16A	16	11198835	rs11642631-T	-1.4499	0.5499	0.008376	--+
Pulse_pressure	30578418	CLEC16A	16	11112112	rs9937309-C	0.847	0.417	0.04226	-++
Systolic_blood_pressure	30224653	RP11-1055B8.6	17	79367409	rs112280096-A	-1.6834	0.7522	0.02523	---
Pulse_pressure	28135244	PYY	17	42060631	rs62080325-A	-0.9441	0.4702	0.04468	---
Systolic_blood_pressure	30224653	WDR7	18	54578482	rs10048404-T	-2.326	0.7648	0.002355	--?
Pulse_pressure	30578418	KDM4B	19	4980864	rs169080-T	1.3277	0.4517	0.003289	+++
Systolic_blood_pressure	30578418	intergenic	2	227099534	rs2943646-A	-0.9503	0.4131	0.02142	---
Diastolic_blood_pressure	27618447	intergenic	2	227100698	rs2972146-T	1.6858	0.5441	0.001947	+++
Diastolic_blood_pressure	30224653	ZEB2	2	146272860	rs34570306-T	-1.1687	0.5868	0.04639	---
Pulse_pressure	30224653	TRANK1	3	36964583	rs4678915-A	-1.2544	0.5547	0.02372	--?
Diastolic_blood_pressure	30487518	NR	4	111343263	rs2881854-A	-1.1306	0.5678	0.04646	---
Pulse_pressure	30224653	PRR16	5	119781569	rs1432457-A	-0.9134	0.4585	0.04635	--?
Diastolic_blood_pressure	30224653	DGKB	7	14375977	rs13240040-A	1.3018	0.5928	0.0281	-++
Diastolic_blood_pressure	27618448	HRCT1	9	35906471	rs76452347-T	-1.6579	0.7282	0.02281	--+
1 The sign of the association for the effect allele by order of study (MESA/ARIC/HABC), with ? indicating a missing value.

[truncated: 3 more sheets: SBP_Baseline_AMR, SBP_Baseline_EA, list_of _Replications]
