# Supplementary material for: Trans-ethnic meta-analysis identifies new loci associated with longitudinal blood pressure traits
Source: Sci Rep. 2021 Feb 18;11:4075. doi: 10.1038/s41598-021-83450-3 (PMC7893038; doi:10.1038/s41598-021-83450-3)
Supplement: Supplementary file 3 — Supplementary Information 3. [file 41598_2021_83450_MOESM3_ESM.xlsx]

## Sheet: DBP_Traj_TRANS
TRAIT	STUDY	GENE	CHR	POS	RISK_ALLELE	EFFECT	STDERR	P-VALUE	DIRECTION_META1
Systolic_blood_pressure	28135244	GTF2B	1	89360158	rs10922502-A	-0.0234	0.0101	0.02069	--+-+----
Systolic_blood_pressure	30578418	TGFB2	1	218546170	rs12088448-A	-0.0294	0.0107	0.005883	--+--+---
Diastolic_blood_pressure	30224653	TGFB2	1	218549354	rs35981664-A	-0.0261	0.0124	0.03443	+++--+---
Pulse_pressure	30578418	AKR1A1	1	46020795	rs666720-T	-0.02	0.0102	0.04952	-------++
Pulse_pressure	27841878	PKN2	1	89281529	rs786919-A	0.0257	0.0099	0.009186	++-+-+++-
Pulse_pressure	30578418	ACTA2	10	90718527	rs6421389-C	-0.0232	0.0107	0.03063	-+++-----														Trajectory	177	rs2649044
Systolic_blood_pressure	30578418	intergenic	11	50624799	rs4980470-A	0.0223	0.0108	0.03856	-++-+-+++																rs11000752
Pulse_pressure	30224653	RIN3	14	93112102	rs11160085-T	0.0286	0.0106	0.00692	++++-++-+																rs62055084
Systolic_blood_pressure	30578418	BC038792	14	77517148	rs11622562-T	-0.0293	0.0112	0.00886	--------+																rs10922502
Pulse_pressure	30578418	FAM174B	15	93280491	rs62020769-T	-0.0294	0.011	0.007401	+----+---																rs2071518
Pulse_pressure	27841878	GNAO1	16	56328811	rs56143613-A	0.0299	0.0123	0.01484	-+?+?++?+																rs11042906
Systolic_blood_pressure	30578418	S1PR2	19	10334663	rs2116942-T	0.0274	0.0115	0.01775	++++--+?+																rs11780200
Pulse_pressure	26390057	OSR1	2	19730845	rs1344653-A	-0.0209	0.01	0.0366	+---+----																rs7042283
Pulse_pressure	28135244	C2orf43	2	20881840	rs2289081-C	-0.0377	0.0109	0.0005479	+++----+-																rs1650911
Pulse_pressure	30224653	STAM2	2	152978341	rs4664080-A	-0.0211	0.0105	0.04518	+-+--+--+																rs7178615
Pulse_pressure	27841878	LINC00161,_N6AMT1	21	30123533	rs57448815-A	-0.0392	0.0143	0.006086	--+-?--?-																rs11252344
Pulse_pressure	30578418	N6AMT1	21	30125908	rs59884963-T	0.0263	0.0125	0.03625	++-+-++-+																rs11629120
Pulse_pressure	30578418	MIR1281	22	41432544	rs8141699-T	-0.0561	0.0264	0.03351	??+-----?																rs307359
Systolic_blood_pressure	27618452	ARHGAP24	4	86719165	rs17010957-T	-0.0453	0.0158	0.004162	--?-+--?-																rs527953512
Systolic_blood_pressure	26390057	ARHGAP24	4	86715670	rs2014912-T	0.0513	0.0135	0.0001509	++-++++++																rs1169078
Diastolic_blood_pressure	30224653	HSPA4	5	132397351	rs55747751-A	-0.0585	0.0247	0.0179	-?------?																rs10260816
Pulse_pressure	27618447	CDK6	7	92264410	rs2282978-T	0.0238	0.0111	0.03126	++?++-+?-																rs2196792
Pulse_pressure	27841878	ACHE,_MUC12	7	100525559	rs34489224-C	0.042	0.0116	0.0002915	+++++++++																rs4575195
Systolic_blood_pressure	27841878	SNTG1,_PXDNL	8	51936632	rs11993898-T	-0.0298	0.0127	0.01873	-+?+---?+																rs13112725
Systolic_blood_pressure	30578418	SNTG1	8	51690823	rs12547335-T	0.0256	0.0127	0.04368	+++-+++?-																rs8009025
Systolic_blood_pressure	30224653	MSRA	8	10268736	rs1986971-A	0.0258	0.0122	0.03489	++?--++?-																rs6442101
Systolic_blood_pressure	30224653	TSNARE1	8	143312933	rs4129585-A	0.0263	0.0115	0.02249	-+?++++?-																rs778124
Pulse_pressure	30224653	ZNF618	9	116696625	rs13290326-T	-0.0264	0.01	0.007928	----+----																rs7546498
1 The sign of the association for the effect allele by order of study (MESA_AA/ARIC_AA/HABC_AA/MESA_HISP/Bambui/MESA_EA/ARIC_EA/HABC_EA/MESA_CHI), with ? indicating a missing value.																									rs893929
																									rs62386479
																									rs12208772
																									rs7107356
																									rs34517439
																									rs7129220
																									rs4507656
																									rs114022259
																									rs9886665
																									rs13163533
																									rs73099903
																									rs11067763
																									rs7852065
																									rs7970350
																									rs6558530
																									rs9306160
																									rs10923038
																									rs10784502
																									rs12946454
																									rs9935770
																									rs11263441
																									rs4952611
																									rs12694861
																									rs347591
																									rs2504776
																									rs1891730
																									rs67885470
																									rs7246865
																									rs75507123
																									rs9864898
																									rs6957161
																									rs711737
																									rs10832586
																									rs62049427
																									rs2469997
																									rs41475048
																									rs76217164
																									rs1722850
																									rs28621435
																									rs4965529
																									rs2280861
																									rs4767366
																									rs2978456
																									rs786919
																									rs12474446
																									rs2014912
																									rs599550
																									rs35410017
																									rs13286845
																									rs4972805
																									rs9710247
																									rs9313772
																									rs34591516
																									rs1470260
																									rs111777102
																									rs6807945
																									rs6914824
																									rs360153
																									rs460105
																									rs57954239
																									rs3063286
																									rs1173766
																									rs2004776
																									rs3821964
																									rs73033340
																									rs3731818
																									rs6686889
																									rs4757391
																									rs8073626
																									rs80309268
																									rs3786130
																									rs10409243
																									rs476636
																									rs56123029
																									rs55684003
																									rs3745348
																									rs4109837
																									rs28866311
																									rs2280870
																									rs10189186
																									rs34324971
																									rs11653623
																									rs1585453
																									rs12125786
																									rs10437954
																									rs12569027
																									rs11977526
																									rs2569882
																									rs12416687
																									rs11021221
																									rs954767
																									rs7601637
																									rs28498002
																									rs7076398
																									rs2437927
																									rs12476527
																									rs4957026
																									rs2891546
																									rs3737801
																									rs544625
																									rs10417470
																									rs2076328
																									rs11399965
																									rs6422324
																									rs17210898
																									rs3934541
																									rs2586886
																									rs6015450
																									rs7903146
																									rs2460457
																									rs57786342
																									rs10743086
																									rs6731373
																									rs2236262
																									rs72914576
																									rs414992
																									rs11039216
																									rs2241432
																									rs13390641
																									rs72654647
																									rs56054109
																									rs7905471
																									rs67330701
																									rs6060114
																									rs360158
																									rs12799126
																									rs198851
																									rs115245297
																									rs111346133
																									rs434578
																									rs4808569
																									rs73196098
																									rs17562391
																									rs62049035
																									rs7672622
																									rs6770911
																									rs1864046
																									rs11159096
																									rs62020769
																									rs34941092
																									rs11105475
																									rs12386061
																									rs11876341
																									rs17880989
																									rs55747751
																									rs78744936
																									rs1579036
																									rs34872471
																									rs1156725
																									rs62082230
																									rs12976810
																									rs149487184
																									rs1799945
																									rs820430

## Sheet: DBP_Traj_AA
TRAIT	STUDY	GENE	CHR	POS	RISK_ALLELE	EFFECT	STDERR	P-VALUE	DIRECTION_META1
Pulse_pressure	27841878	NAV1	1	201721930	rs12037669-T	0.1101	0.0325	0.0006944	+++
Systolic_blood_pressure	28135244	PAX2	10	102604514	rs112184198-A	-0.1178	0.0361	0.001099	---
Pulse_pressure	30578418	INPP5A	10	134456762	rs12412313-A	0.1126	0.0491	0.02177	++?
Pulse_pressure	27841878	TCF7L2	10	114754071	rs34872471-T	-0.061	0.0219	0.005383	---
Systolic_blood_pressure	30224653	FGF9	13	22298923	rs606950-A	0.0492	0.0223	0.02716	+++
Pulse_pressure	27841878	FBLN5	14	92359022	rs2244643-A	-0.0528	0.0233	0.02378	--?
Pulse_pressure	30578418	HYDIN	16	71046522	rs113108263-T	0.3314	0.1688	0.04961	+??
Systolic_blood_pressure	30578418	NOB1	16	69789516	rs12149704-A	0.2986	0.1241	0.0161	+?+
Systolic_blood_pressure	30224653	RBFOX1	16	6889675	rs35450617-T	-0.0522	0.0204	0.01049	---
Systolic_blood_pressure	30578418	DDX19B	16	70334172	rs62049427-A	0.3134	0.1242	0.01161	+?+
Diastolic_blood_pressure	28135244	CMIP	16	81574197	rs8059962-T	-0.0526	0.0205	0.01019	---
Systolic_blood_pressure	30224653	AC010967.2	2	53025757	rs10189186-A	0.0396	0.0198	0.04568	+++
Blood_pressure	24903457	TMEM182	2	104036433	rs13390641-A	-0.0632	0.0265	0.01725	--?
Systolic_blood_pressure	30578418	MRPL35	2	86427821	rs2059352-A	-0.069	0.0269	0.01027	---
Pulse_pressure	30578418	NEURL3	2	97176634	rs2579503-T	-0.0932	0.0455	0.04052	--?
Diastolic_blood_pressure	28135244	SLC8A1	2	40567743	rs4952611-T	-0.055	0.0221	0.01308	---
Pulse_pressure	30578418	intergenic	2	60068578	rs6742041-A	0.0478	0.0197	0.01553	++-
Pulse_pressure	30487518	NR	20	19507731	rs11696394-T	-0.0539	0.022	0.01434	--?
Systolic_blood_pressure	27618452	SLC4A7	3	27543655	rs711737-A	0.0493	0.0249	0.04761	++?
Systolic_blood_pressure	30578418	intergenic	3	154690339	rs79692989-T	-0.1398	0.0666	0.0359	+--
Systolic_blood_pressure	26390057	ARHGAP24	4	86715670	rs2014912-T	0.0898	0.0252	0.0003563	++-
Systolic_blood_pressure	27841878	LEF1	4	109025379	rs7665304-A	0.0451	0.0197	0.02194	+++
Systolic_blood_pressure	30224653	AHRR	5	361148	rs4957026-A	0.0477	0.0204	0.01912	+++
Systolic_blood_pressure	30578418	HIST1H4C	6	26104632	rs198851-T	0.1235	0.057	0.03041	+++
Pulse_pressure	26390057	IGFBP3	7	46010100	rs10260816-C	0.0665	0.021	0.00157	+++
Systolic_blood_pressure	27618447	IGFBP1,_IGFBP3	7	46008110	rs11977526-A	-0.0891	0.0251	0.0003935	--?
Systolic_blood_pressure	30224653	MSRA	8	10268736	rs1986971-A	0.0682	0.0279	0.01438	++?
Blood_pressure	21909110	NOV	8	120435812	rs2071518-T	0.0614	0.0222	0.005701	++?
Pulse_pressure	27841878	ZFHX4,_AS1	8	77588716	rs7838781-A	0.053	0.0218	0.01494	+++
1 The sign of the association for the effect allele by order of study (MESA/ARIC/HABC), with ? indicating a missing value.

## Sheet: DBP_Traj_AMR
TRAIT	STUDY	GENE	CHR	POS	RISK_ALLELE	EFFECT	STDERR	P-VALUE	DIRECTION_META1
Systolic_blood_pressure	30578418	TGFB2	1	218546170	rs12088448-A	-0.0693	0.03	0.02093	--
Systolic_blood_pressure	28739976	intergenic	1	11906821	rs12744757-T	-0.1792	0.072	0.01286	--
Diastolic_blood_pressure	30224653	TGFB2	1	218549354	rs35981664-A	-0.0751	0.0335	0.02473	--
Pulse_pressure	27841878	HIVEP3	1	42368035	rs783621-A	0.0703	0.0278	0.01141	++
Systolic_blood_pressure	30578418	SORCS3	10	106445445	rs111790405-T	0.4155	0.1979	0.03577	?+
Systolic_blood_pressure	19430483	NT5C2,_AS3MT,_CNNM2,_CYP17A1	10	104846178	rs11191548-T	0.109	0.0412	0.008055	++
Pulse_pressure	30487518	NT5C2	10	104906211	rs11191580-T	0.1122	0.0422	0.00778	++
Blood_pressure	21909110	NT5C2,_CYP17A1	10	104939215	rs11191593-T	0.1092	0.0413	0.00817	++
Pulse_pressure	30487518	NT5C2	10	104958900	rs112913898-A	-0.097	0.0423	0.02196	--
Pulse_pressure	30578418	NT5C2	10	104928914	rs12416331-A	-0.1104	0.0417	0.008028	--
Pulse_pressure	30487518	NR	10	104794086	rs76752100-T	-0.1071	0.0415	0.009863	--
Systolic_blood_pressure	30487518	NR	10	104945823	rs77420391-A	-0.107	0.0422	0.01118	--
Diastolic_blood_pressure	27618452	CYP17A1,_NT5C2	10	104835919	rs943037-T	-0.1035	0.0415	0.01257	--
Pulse_pressure	30578418	intergenic	11	107140077	rs12224337-A	0.0554	0.0279	0.04727	++
Pulse_pressure	30578418	LRP1	12	57540751	rs7968719-C	-0.0588	0.0291	0.04305	--
Pulse_pressure	30578418	LRCH1	13	47314172	rs17355629-A	-0.1985	0.0886	0.02504	--
Diastolic_blood_pressure	30224653	MMP14	14	23313633	rs17880989-A	0.3818	0.1639	0.01983	?+
Pulse_pressure	30224653	AC069368.3	15	65166309	rs832890-T	0.0564	0.0275	0.04041	++
Systolic_blood_pressure	28739976	intergenic	17	46824674	rs79917357-A	0.141	0.0377	0.000187	++
Diastolic_blood_pressure	30224653	CTAGE1	18	20158965	rs4800420-A	0.058	0.0287	0.04306	++
Systolic_blood_pressure	28135244	INSR	19	7258405	rs11671314-C	0.0818	0.0413	0.04782	++
Pulse_pressure	30224653	AC004156.3	19	670234	rs7250835-T	0.1025	0.0476	0.03141	++
Systolic_blood_pressure	30578418	ZNF208	19	22205167	rs8104559-T	-0.0833	0.0414	0.04439	+-
Diastolic_blood_pressure	30224653	ACVR1C	2	158499902	rs1220128-C	0.0837	0.0355	0.0185	++
Systolic_blood_pressure	30578418	NAB1	2	191508873	rs142457531-CTGAA	-0.1421	0.053	0.007393	-?
Systolic_blood_pressure	30578418	ACVR1C	2	158495349	rs2848657-A	-0.1244	0.0451	0.005767	--
Systolic_blood_pressure	30578418	intergenic	2	227099534	rs2943646-A	-0.0602	0.0302	0.04618	--
Diastolic_blood_pressure	27841878	HM13-AS1,_ID1	20	30169673	rs6060114-T	0.0791	0.0326	0.01531	++
Pulse_pressure	30578418	TRIM59	3	160171092	rs56394279-T	-0.0829	0.0281	0.003213	--
Diastolic_blood_pressure	30224653	DLG1	3	197070959	rs6777317-A	0.061	0.0291	0.03566	++
Systolic_blood_pressure	30224653	CNTN3	3	74710462	rs9857362-A	0.1024	0.0445	0.02144	+?
Diastolic_blood_pressure	27841878	FAM162A	3	122110149	rs9882772-T	-0.081	0.0303	0.007542	--
Systolic_blood_pressure	30224653	PDGFC	4	157678511	rs17035181-T	0.0743	0.0371	0.04516	++
Systolic_blood_pressure	30487518	NR	4	111360689	rs4834497-T	-0.0855	0.0342	0.01252	--
Systolic_blood_pressure	27841878	LEF1	4	109025379	rs7665304-A	0.0584	0.0277	0.03501	++
Systolic_blood_pressure	26390057	PRDM6	5	122476457	rs13359291-A	0.0779	0.0353	0.02738	++
Systolic_blood_pressure	30224653	SLC30A5	5	68007803	rs246973-T	0.074	0.0377	0.04973	++
Diastolic_blood_pressure	30224653	RP11-61G23.1	5	89484911	rs62380354-A	0.168	0.075	0.02503	++
Diastolic_blood_pressure	30224653	FOXK1	7	4669949	rs73049928-A	-0.0624	0.0313	0.04658	--
1 The sign of the association for the effect allele by order of study (MESA/Bambui), with ? indicating a missing value.

## Sheet: DBP_Traj_EA
TRAIT	STUDY	GENE	CHR	POS	RISK_ALLELE	EFFECT	STDERR	P-VALUE	DIRECTION_META1
Systolic_blood_pressure	28135244	GTF2B	1	89360158	rs10922502-A	-0.0301	0.0132	0.02228	---
Pulse_pressure	27841878	PKN2	1	89281529	rs786919-A	0.0328	0.0128	0.01071	+++
Pulse_pressure	30578418	ACTA2	10	90718527	rs6421389-C	-0.0271	0.0134	0.04265	---
Pulse_pressure	27841878	PLXDC2	10	20529470	rs73605614-A	-0.0333	0.0154	0.03064	---
Pulse_pressure	30578418	PLXDC2	10	20513547	rs9633643-T	0.0361	0.0166	0.02921	++?
Systolic_blood_pressure	30487518	NR	12	20212660	rs78018265-A	0.046	0.0234	0.04903	+++
Systolic_blood_pressure	30578418	BC038792	14	77517148	rs11622562-T	-0.031	0.0135	0.02162	---
Pulse_pressure	30578418	FAM174B	15	93280491	rs62020769-T	-0.027	0.0131	0.03945	+--
Pulse_pressure	30224653	CLEC16A	16	11198835	rs11642631-T	-0.0263	0.0131	0.04494	+--
Pulse_pressure	27841878	GNAO1	16	56328811	rs56143613-A	0.0289	0.0146	0.0473	++?
Systolic_blood_pressure	30224653	LINC00311	16	85318302	rs7187540-A	-0.0332	0.0151	0.02858	---
Pulse_pressure	27841878	CDH13	16	83045790	rs7500448-A	0.0419	0.0162	0.009908	++?
Pulse_pressure	30578418	intergenic	18	20063204	rs177992-A	-0.0291	0.0144	0.04289	+-?
Systolic_blood_pressure	30578418	CEP68	2	65284156	rs111524356-CGTGGATGCAGCA	-0.033	0.0144	0.02175	--?
Systolic_blood_pressure	30578418	PNKD	2	219187698	rs1870123-A	-0.0331	0.0134	0.01321	+--
Pulse_pressure	28135244	C2orf43	2	20881840	rs2289081-C	-0.047	0.013	0.0003014	--+
Systolic_blood_pressure	30224653	NT5C1B	2	18975439	rs67720684-A	0.0375	0.0147	0.01095	+++
Pulse_pressure	27841878	GDF7,_C2orf43	2	20878820	rs7255-T	-0.0316	0.0139	0.02271	--?
Pulse_pressure	28135244	CEP68	2	65283972	rs74181299-T	0.0317	0.0144	0.02774	++?
Pulse_pressure	30224653	KIAA1755	20	36849007	rs4811601-T	0.0293	0.0129	0.02332	-++
Pulse_pressure	28135244	SLC24A3	20	19465907	rs6081613-A	0.0298	0.0143	0.03698	+++
Diastolic_blood_pressure	27841878	MICAL3	22	18468369	rs8139817-A	-0.0299	0.0137	0.02876	--+
Pulse_pressure	30578418	MIR1281	22	41432544	rs8141699-T	-0.0585	0.028	0.03697	---
Pulse_pressure	30487518	NR	3	42043941	rs1589423-T	-0.126	0.0474	0.007907	---
Systolic_blood_pressure	30224653	KAT2B	3	20073193	rs189267552-A	-0.3878	0.1622	0.01681	??-
Systolic_blood_pressure	27618452	ARHGAP24	4	86719165	rs17010957-T	-0.0432	0.021	0.03997	--?
Systolic_blood_pressure	30578418	LHFPL2	5	77853085	rs34797797-A	-0.0295	0.0129	0.02209	---
Pulse_pressure	30578418	LHFPL2	5	77837938	rs36078151-CT	-0.0297	0.0143	0.03779	--?
Systolic_blood_pressure	30224653	FOXC1	6	1613686	rs2745599-A	0.0307	0.015	0.04031	++?
Pulse_pressure	27841878	ACHE,_MUC12	7	100525559	rs34489224-C	0.0425	0.0155	0.00602	+++
Systolic_blood_pressure	27841878	SNTG1,_PXDNL	8	51936632	rs11993898-T	-0.0595	0.0177	0.0007687	--?
Systolic_blood_pressure	30224653	MSRA	8	10268736	rs1986971-A	0.0305	0.0155	0.04875	++?
Systolic_blood_pressure	30224653	TSNARE1	8	143312933	rs4129585-A	0.0318	0.0138	0.02109	++?
Systolic_blood_pressure	30578418	TSNARE1	8	143333231	rs7012636-A	0.0303	0.0129	0.01856	+++
Pulse_pressure	30578418	MSRA	8	10247976	rs9650650-T	0.031	0.0155	0.04547	+++
Pulse_pressure	30224653	ZNF618	9	116696625	rs13290326-T	-0.0334	0.0129	0.009781	---
1 The sign of the association for the effect allele by order of study (MESA/ARIC/HABC), with ? indicating a missing value.

## Sheet: DBP_Average_TRANS
TRAIT	STUDY	GENE	CHR	POS	RISK_ALLELE	EFFECT	STDERR	P-VALUE	DIRECTION_META1
Pulse_pressure	28135244	RP4-710M16.1,_PPAP2B	1	56576924	rs112557609-A	0.2547	0.0963	0.008191	-+?--++++
Pulse_pressure	27841878	PAPPA2	1	176664440	rs61823001-A	0.6084	0.2007	0.002429	++-++++--
Pulse_pressure	30578418	FHL3	1	38461821	rs67631072-T	0.1988	0.0935	0.03351	+-+++++-+
Pulse_pressure	27841878	TCF7L2	10	114754071	rs34872471-T	-0.2433	0.0928	0.008703	--+------
Pulse_pressure	30578418	TCF7L2	10	114758349	rs7903146-T	0.2459	0.099	0.013	++?++++?+
Pulse_pressure	27841878	CEP164	11	117218460	rs1261744-T	-0.2102	0.1005	0.03646	+-------+
Pulse_pressure	27841878	NOX4	11	89224453	rs2289125-A	-0.2398	0.0906	0.008094	--+----+-
Pulse_pressure	30224653	RN7SKP15	12	27962103	rs10842991-T	-0.2716	0.1116	0.01493	+-++-----
Systolic_blood_pressure	30487518	NR	12	20212660	rs78018265-A	0.3827	0.1695	0.02398	+-+-++++-
Pulse_pressure	27618447	MYH6	14	23865885	rs452036-A	-0.203	0.0985	0.03924	++?----?-
Pulse_pressure	30224653	LINC00521	14	94465789	rs8013933-T	0.2203	0.0979	0.02446	+-+++++++
Pulse_pressure	27841878	FBN1	15	48914926	rs1036477-A	0.2416	0.1199	0.04386	++?+++-?+
Pulse_pressure	30578418	THSD4	15	71621524	rs11853359-A	0.2078	0.0922	0.02421	--?++++?+
Pulse_pressure	30224653	MYO1E	15	59429160	rs3191402-A	-0.2131	0.098	0.02972	--?----?+
Pulse_pressure	30578418	intergenic	15	62806134	rs58646822-T	-0.2077	0.1034	0.0446	--+------
Pulse_pressure	27841878	MFGE8,_ABHD2	15	89564958	rs734780-T	0.2862	0.1168	0.01422	+++-+-+++
Pulse_pressure	27841878	CDH13	16	83045790	rs7500448-A	0.285	0.112	0.01097	++?-+++?+
Diastolic_blood_pressure	27841878	ACE	17	61556298	rs4295-C	0.2385	0.09	0.008032	+++-+++++
Diastolic_blood_pressure	28135244	ACE	17	61559625	rs4308-A	0.2227	0.0979	0.02286	++--++++-
Diastolic_blood_pressure	28739976	CYB561,_ACE	17	61548948	rs4459609-A	-0.2451	0.0982	0.01257	--?+---?-
Pulse_pressure	30578418	intergenic	18	20063204	rs177992-A	-0.3073	0.0942	0.001113	--?----?+
Pulse_pressure	28135244	SLC14A2	18	43097750	rs7236548-A	0.2557	0.1012	0.01151	++++++++-
Pulse_pressure	27841878	CILP2,_PBX4	19	19665643	rs8103992-A	0.2114	0.1034	0.04093	-+-+++++?
Pulse_pressure	30224653	ELL	19	18558876	rs8111708-A	0.2193	0.0865	0.01129	+--+--++-
Pulse_pressure	28135244	C2orf43	2	20881840	rs2289081-C	-0.2459	0.0903	0.006446	--+-+---+
Systolic_blood_pressure	30224653	MEIS1	2	66782467	rs2300481-T	0.2177	0.0881	0.01349	++++-+-++
Pulse_pressure	30578418	TCF7L1	2	85489011	rs2366264-T	-0.1812	0.0848	0.03261	+----+--+
Pulse_pressure	30578418	NEURL3	2	97176634	rs2579503-T	-0.2839	0.1067	0.007805	--?++--?-
Diastolic_blood_pressure	30224653	COLEC11	2	3636478	rs56236159-T	-0.2717	0.1244	0.02894	-+-+-----
Pulse_pressure	30487518	NR	20	19507731	rs11696394-T	-0.1941	0.092	0.03479	+-?----?-
Pulse_pressure	30224653	KIAA1755	20	36849007	rs4811601-T	0.2909	0.086	0.0007131	++++++++-
Pulse_pressure	28135244	SLC24A3	20	19465907	rs6081613-A	0.2571	0.0941	0.006277	-+-++++++
Pulse_pressure	30224653	SLX4IP	20	10458688	rs680515-A	-0.3241	0.0842	0.0001186	---------
Pulse_pressure	30224653	LCA5L	21	40817702	rs2277788-C	0.2629	0.1218	0.03091	-+-+-++++
Pulse_pressure	30224653	MN1	22	28056338	rs134041-T	-0.2054	0.0869	0.01814	--?-+--?-
Pulse_pressure	30578418	intergenic	22	28063227	rs134077-A	-0.2401	0.0854	0.004942	+-+-+----
Pulse_pressure	27618447	TNRC6B	22	40729614	rs470113-A	-0.3852	0.11	0.0004634	--?----?-
Pulse_pressure	30578418	MIR1281	22	41432544	rs8141699-T	-0.4456	0.2159	0.03901	??+-+---?
Systolic_blood_pressure	30578418	ULK4	3	42054910	rs112912733-A	-0.3729	0.1597	0.01959	-++--+--?
Pulse_pressure	27841878	LNX1-AS2,_RPL21P44	4	54802305	rs11725861-A	0.4891	0.1445	0.0007099	++++--++-
Pulse_pressure	30487518	CHIC2	4	54796220	rs11725926-T	0.3078	0.1209	0.01092	++?++++?-
Blood_pressure	21909110	CHIC2	4	54799245	rs871606-T	0.4913	0.1349	0.0002708	++?++++?-
Pulse_pressure	30578418	FOXD1	5	72647518	rs2972207-T	0.2687	0.1119	0.01634	+++-+++--
Pulse_pressure	30224653	FOXD1	5	72654304	rs4443403-T	-0.3401	0.1343	0.01133	--?-+--?+
Pulse_pressure	30487518	NR	5	122659996	rs9784689-A	-0.1973	0.0915	0.03106	+------+-
Pulse_pressure	27841878	ESR1	6	152312415	rs13192976-A	-0.3189	0.121	0.00839	---------
Pulse_pressure	27841878	AIG1	6	143592386	rs1570350-A	0.2988	0.0981	0.002312	+-?-+++?+
Pulse_pressure	30578418	HIST1H2AC	6	26133070	rs36109883-A	0.4595	0.2064	0.02602	+++-++++?
Pulse_pressure	28135244	FNDC1	6	159699125	rs449789-C	0.3242	0.1131	0.004137	+++-+++--
Pulse_pressure	30224653	HSF2	6	122287990	rs6925750-T	0.2124	0.1071	0.04721	----+++++
Pulse_pressure	26390057	IGFBP3	7	46010100	rs10260816-C	0.2603	0.0876	0.002951	+++++++++
Systolic_blood_pressure	27618447	IGFBP1,_IGFBP3	7	46008110	rs11977526-A	-0.3542	0.0963	0.0002338	--?----?-
Pulse_pressure	30487518	CCDC71L,_PIK3CG	7	106405642	rs12705389-T	0.3337	0.1114	0.00275	-++++++++
Systolic_blood_pressure	27618452	PIK3C	7	106410777	rs12705390-A	0.3412	0.1223	0.005262	-+?++++?+
Blood_pressure	21909110	PIK3CG	7	106411858	rs17477177-T	-0.3921	0.1152	0.0006607	+--------
Pulse_pressure	26390057	HDAC9	7	19049388	rs2107595-A	0.2504	0.108	0.02038	-++-+++++
Pulse_pressure	27618447	CDK6	7	92264410	rs2282978-T	0.2286	0.0926	0.01356	++?+-++?-
Systolic_blood_pressure	30578418	CDK6	7	92243672	rs42377-A	-0.2165	0.0993	0.02927	--?-?+-?+
Pulse_pressure	30578418	NOV	8	120436875	rs11783703-A	0.3489	0.1027	0.0006767	+++++++-?
Pulse_pressure	27841878	HNF4G,_ZFHX4-AS1	8	76591880	rs1449544-A	0.1925	0.0874	0.0277	++?+-++?-
Blood_pressure	21909110	NOV	8	120435812	rs2071518-T	0.3418	0.0966	0.0004023	++?++++?-
Pulse_pressure	30578418	RNF122	8	33392023	rs6996562-A	0.1778	0.0835	0.03322	-+-+-++++
Systolic_blood_pressure	30578418	TSNARE1	8	143333231	rs7012636-A	0.2482	0.087	0.004356	+++++++++
Systolic_blood_pressure	30578418	RDH10	8	74221406	rs7837090-C	0.321	0.1041	0.002035	++++-++++
Pulse_pressure	30224653	BNC2	9	16872323	rs11789875-A	0.3077	0.1327	0.02042	+-++++++?
1 The sign of the association for the effect allele by order of study (MESA_AA/ARIC_AA/HABC_AA/MESA_HISP/Bambui/MESA_EA/ARIC_EA/HABC_EA/MESA_CHI), with ? indicating a missing value.

## Sheet: DBP_Average_AA
TRAIT	STUDY	GENE	CHR	POS	RISK_ALLELE	EFFECT	STDERR	P-VALUE	DIRECTION_META1
Pulse_pressure	30224653	DDAH1	1	86040107	rs12034319-A	0.5636	0.2389	0.01831	+++
Pulse_pressure	27841878	KDM1A	1	23369277	rs137993948-T	-0.7022	0.288	0.01475	---
Diastolic_blood_pressure	27618452	ST7L,_CAPZA1,_MOV10	1	113023980	rs1620668-A	-0.6468	0.2674	0.01556	--?
Pulse_pressure	30578418	AHDC1	1	27857171	rs7512595-A	0.4654	0.2117	0.02795	++?
Systolic_blood_pressure	27618452	HIVEP3	1	42408070	rs7515635-T	0.4215	0.189	0.02571	+++
Systolic_blood_pressure	30578418	UBASH3B	11	122611430	rs1106243-A	-0.3981	0.1874	0.03369	---
Diastolic_blood_pressure	28135244	TBX5,_TBX3	12	115928440	rs10850519-C	-0.8703	0.3771	0.02101	---
Pulse_pressure	30578418	H1FNT	12	48711867	rs1489110-T	0.488	0.1951	0.01239	++?
Pulse_pressure	30578418	PDE3A	12	20777162	rs73080767-T	-1.6129	0.7109	0.02327	---
Pulse_pressure	27841878	FBN1	15	48914926	rs1036477-A	0.4131	0.2017	0.04058	++?
Pulse_pressure	30224653	CHD2	15	93468276	rs11632112-C	-0.4444	0.2013	0.02727	---
Pulse_pressure	30578418	intergenic	15	62806134	rs58646822-T	-0.7317	0.3376	0.0302	--+
Pulse_pressure	27618448	TNRC6A	16	24788645	rs11639856-A	-0.6092	0.2184	0.005289	---
Pulse_pressure	27841878	GNAO1	16	56328811	rs56143613-A	0.566	0.2592	0.02897	++?
Systolic_blood_pressure	30578418	DDX19B	16	70334172	rs62049427-A	2.2762	1.0962	0.03786	+?+
Systolic_blood_pressure	30224653	WDR7	18	54578482	rs10048404-T	-0.8848	0.3373	0.00871	--?
Pulse_pressure	30578418	intergenic	18	20063204	rs177992-A	-0.48	0.2129	0.02417	--?
Pulse_pressure	28135244	SLC14A2	18	43097750	rs7236548-A	0.4854	0.1892	0.0103	+++
Pulse_pressure	30578418	KDM4B	19	4980864	rs169080-T	0.4404	0.1983	0.02635	+++
Pulse_pressure	30224653	AC004156.3	19	670234	rs7250835-T	0.6053	0.2901	0.0369	-++
Pulse_pressure	26390057	OSR1	2	19730845	rs1344653-A	-0.4642	0.1816	0.01057	--+
Systolic_blood_pressure	30578418	MRPL35	2	86427821	rs2059352-A	-0.4824	0.2429	0.04707	+--
Systolic_blood_pressure	30224653	MEIS1	2	66782467	rs2300481-T	0.6598	0.1888	0.0004738	+++
Pulse_pressure	30578418	NEURL3	2	97176634	rs2579503-T	-1.0181	0.4048	0.0119	--?
Pulse_pressure	30224653	AC074391.1	2	66104881	rs2631669-T	0.4786	0.2099	0.0226	++?
Systolic_blood_pressure	30578418	ADCY3	2	25134011	rs56073414-A	-1.4527	0.7358	0.04836	--?
Diastolic_blood_pressure	30224653	ARHGAP15	2	144146311	rs7606205-A	-0.4016	0.1849	0.02988	---
Pulse_pressure	30224653	SLX4IP	20	10458688	rs680515-A	-0.6318	0.1854	0.0006568	---
Pulse_pressure	27841878	LNX1-AS2,_RPL21P44	4	54802305	rs11725861-A	0.7781	0.2463	0.001585	+++
Pulse_pressure	30487518	CHIC2	4	54796220	rs11725926-T	0.6292	0.2619	0.01628	++?
Blood_pressure	21909110	CHIC2	4	54799245	rs871606-T	0.6998	0.2586	0.006816	++?
Systolic_blood_pressure	30578418	LHFPL2	5	77853085	rs34797797-A	-0.5525	0.2239	0.01362	---
Pulse_pressure	30224653	FOXD1	5	72654304	rs4443403-T	-0.4318	0.2173	0.04693	--?
Pulse_pressure	27841878	ESR1	6	152312415	rs13192976-A	-0.4725	0.214	0.02722	---
Pulse_pressure	30578418	LOC100131289	6	27739566	rs35501037-A	1.6473	0.5737	0.004083	+++
Pulse_pressure	28135244	FNDC1	6	159699125	rs449789-C	0.4198	0.2085	0.04409	+++
Pulse_pressure	26390057	IGFBP3	7	46010100	rs10260816-C	0.5398	0.1894	0.004362	+++
Pulse_pressure	30224653	LIMK1	7	73491212	rs1091811-A	-0.4157	0.2009	0.03847	--?
Systolic_blood_pressure	27618447	IGFBP1,_IGFBP3	7	46008110	rs11977526-A	-0.6425	0.2226	0.0039	--?
Systolic_blood_pressure	30224653	DENND2A	7	140238048	rs12703989-A	0.6305	0.3209	0.04947	+++
Blood_pressure	21909110	PIK3CG	7	106411858	rs17477177-T	-0.7237	0.3481	0.0376	+--
Pulse_pressure	30578418	NOV	8	120436875	rs11783703-A	0.472	0.2328	0.0426	+++
Pulse_pressure	27841878	CRISPLD1,_HNF4G	8	76054904	rs1350100-A	0.7147	0.3479	0.03993	++?
Pulse_pressure	27841878	HNF4G,_ZFHX4-AS1	8	76591880	rs1449544-A	0.443	0.2013	0.02779	++?
Pulse_pressure	27841878	ZFHX4,_AS1	8	77588716	rs7838781-A	0.6083	0.199	0.002233	++-
Diastolic_blood_pressure	27618452	DBH	9	136522274	rs6271-T	-1.8814	0.857	0.02814	--?
Pulse_pressure	28135244	SCAI	9	127900996	rs72765298-T	-1.5485	0.5773	0.007315	---
1 The sign of the association for the effect allele by order of study (MESA/ARIC/HABC), with ? indicating a missing value.

## Sheet: DBP_Average_AMR
TRAIT	STUDY	GENE	CHR	POS	RISK_ALLELE	EFFECT	STDERR	P-VALUE	DIRECTION_META1
Systolic_blood_pressure	30578418	NME7	1	169109393	rs2179490-A	-0.6963	0.2771	0.01199	--
Systolic_blood_pressure	30578418	C1orf133	1	210386892	rs2494184-T	-0.5215	0.2607	0.04545	--
Pulse_pressure	28135244	SF3A3	1	38455891	rs4360494-C	0.5599	0.268	0.0367	++
Pulse_pressure	30578418	NME7	1	169113881	rs4656180-A	-0.9562	0.2974	0.001303	--
Systolic_blood_pressure	30578418	RCC1	1	28837443	rs6689862-T	-1.098	0.5411	0.04242	--
Pulse_pressure	30578418	FHL3	1	38461821	rs67631072-T	0.5825	0.2697	0.03077	++
Systolic_blood_pressure	30224653	IRF6	1	209970355	rs7555285-C	1.0958	0.32	0.0006148	++
Pulse_pressure	30578418	intergenic	10	21037294	rs10732433-T	0.5905	0.2482	0.01736	++
Pulse_pressure	27841878	MIR4675,_NEBL	10	21057545	rs1966203-C	-0.5195	0.2495	0.03737	--
Pulse_pressure	27841878	TCF7L2	10	114754071	rs34872471-T	-0.607	0.2819	0.0313	--
Pulse_pressure	30578418	TCF7L2	10	114758349	rs7903146-T	0.6682	0.283	0.01821	++
Diastolic_blood_pressure	30224653	FAM168A	11	73068571	rs2298807-T	0.8514	0.3099	0.006004	++
Pulse_pressure	27841878	FBLN5	14	92359022	rs2244643-A	-0.5628	0.2625	0.03204	--
Pulse_pressure	30224653	YY1	14	100742658	rs28470843-T	0.593	0.2701	0.02816	++
Pulse_pressure	30224653	LINC00521	14	94465789	rs8013933-T	0.6863	0.2676	0.01032	++
Pulse_pressure	27841878	FBN1	15	48914926	rs1036477-A	0.6455	0.3223	0.04517	++
Diastolic_blood_pressure	30224653	CTC-360G5.8	19	39438532	rs12983238-A	-0.6903	0.3046	0.02343	--
Pulse_pressure	28135244	TCF7L1	2	85491365	rs11689667-T	0.6643	0.2648	0.01213	++
Pulse_pressure	30578418	TCF7L1	2	85489011	rs2366264-T	-0.545	0.2605	0.03644	--
Diastolic_blood_pressure	27618452	NCAPH	2	96963684	rs772178-A	-0.5883	0.2907	0.04303	--
Pulse_pressure	30487518	NR	20	19507731	rs11696394-T	-0.5384	0.2514	0.03222	--
Pulse_pressure	30224653	SLX4IP	20	10458688	rs680515-A	-0.6084	0.2576	0.0182	--
Systolic_blood_pressure	30578418	ULK4	3	42054910	rs112912733-A	-0.9716	0.4652	0.03674	--
Diastolic_blood_pressure	27618452	ADAMTS9	3	64710253	rs918466-A	-0.6091	0.2546	0.01673	--
Pulse_pressure	27841878	LNX1-AS2,_RPL21P44	4	54802305	rs11725861-A	1.0671	0.4005	0.007708	+-
Pulse_pressure	30487518	CHIC2	4	54796220	rs11725926-T	0.8667	0.3227	0.007239	++
Pulse_pressure	30578418	intergenic	4	18025484	rs2011603-A	0.5572	0.2712	0.0399	++
Systolic_blood_pressure	30224653	LCORL	4	18008232	rs2610990-A	-0.5562	0.2771	0.04475	--
Systolic_blood_pressure	30578418	LCORL	4	17942560	rs2707450-T	0.5421	0.2754	0.04899	++
Blood_pressure	21909110	CHIC2	4	54799245	rs871606-T	1.068	0.3501	0.002281	++
Pulse_pressure	30578418	BNIP1	5	172586272	rs255299-T	-0.5301	0.2553	0.0379	--
Pulse_pressure	30487518	NR	5	122659996	rs9784689-A	-0.5216	0.2631	0.04742	--
Diastolic_blood_pressure	30224653	NUDT3	6	34244132	rs115245297-T	-2.139	1.0728	0.04616	--
Systolic_blood_pressure	30224653	MCM9	6	119113317	rs9401090-T	0.8464	0.2983	0.00455	++
Pulse_pressure	30578418	NOV	8	120436875	rs11783703-A	0.6519	0.3267	0.04603	++
Pulse_pressure	28739976	TRAPPC9	8	141055724	rs4288356-A	-0.4953	0.2504	0.04793	--
1 The sign of the association for the effect allele by order of study (MESA/Bambui), with ? indicating a missing value.

## Sheet: DBP_Average_EA
TRAIT	STUDY	GENE	CHR	POS	RISK_ALLELE	EFFECT	STDERR	P-VALUE	DIRECTION_META1
Pulse_pressure	28135244	RP4-710M16.1,_PPAP2B	1	56576924	rs112557609-A	0.3498	0.1091	0.001344	+++
Pulse_pressure	27841878	PAPPA2	1	176664440	rs61823001-A	0.6282	0.2314	0.006644	++-
Diastolic_blood_pressure	30224653	ANK3	10	62390726	rs10761530-T	0.2102	0.105	0.04525	+++
Systolic_blood_pressure	30487518	NR	10	62390646	rs10821808-A	-0.2304	0.1128	0.04116	--?
Pulse_pressure	30578418	PLCE1	10	96056629	rs11187844-A	-0.4143	0.1523	0.006528	--+
Pulse_pressure	27841878	TCF7L2	10	114754071	rs34872471-T	-0.2275	0.1135	0.04492	---
Pulse_pressure	30578418	PLXDC2	10	20513547	rs9633643-T	0.3151	0.1329	0.0177	++?
Pulse_pressure	30224653	RN7SKP15	12	27962103	rs10842991-T	-0.3334	0.1282	0.009343	---
Pulse_pressure	30578418	intergenic	12	27960443	rs571463591-A	0.3207	0.152	0.0349	++?
Systolic_blood_pressure	30487518	NR	12	20212660	rs78018265-A	0.4696	0.188	0.01251	+++
Pulse_pressure	27618447	MYH6	14	23865885	rs452036-A	-0.289	0.1231	0.01885	--?
Pulse_pressure	30578418	THSD4	15	71621524	rs11853359-A	0.3286	0.1153	0.004363	++?
Pulse_pressure	30224653	MYO1E	15	59429160	rs3191402-A	-0.2521	0.1095	0.02124	--?
Pulse_pressure	27841878	CDH13	16	83045790	rs7500448-A	0.3078	0.1305	0.0183	++?
Diastolic_blood_pressure	27841878	ACE	17	61556298	rs4295-C	0.275	0.1128	0.01481	+++
Diastolic_blood_pressure	28135244	ACE	17	61559625	rs4308-A	0.3036	0.1133	0.007394	+++
Diastolic_blood_pressure	28739976	CYB561,_ACE	17	61548948	rs4459609-A	-0.2858	0.123	0.0201	--?
Pulse_pressure	30578418	intergenic	18	20063204	rs177992-A	-0.277	0.1154	0.01643	--?
Diastolic_blood_pressure	28135244	MAPK4	18	48142854	rs745821-T	0.2466	0.1209	0.04138	+++
Pulse_pressure	27618447	AMH	19	2249477	rs10407022-T	-0.2628	0.1221	0.03131	--?
Pulse_pressure	27841878	CILP2,_PBX4	19	19665643	rs8103992-A	0.2611	0.1268	0.0394	+++
Pulse_pressure	30224653	ELL	19	18558876	rs8111708-A	0.2766	0.1074	0.009997	-++
Pulse_pressure	28135244	C2orf43	2	20881840	rs2289081-C	-0.3248	0.1047	0.001909	---
Pulse_pressure	30578418	NEURL3	2	97176634	rs2579503-T	-0.2844	0.1212	0.01892	--?
Diastolic_blood_pressure	30224653	COLEC11	2	3636478	rs56236159-T	-0.3533	0.1436	0.01388	---
Pulse_pressure	27841878	GDF7,_C2orf43	2	20878820	rs7255-T	-0.2185	0.1113	0.04973	--?
Pulse_pressure	30224653	KIAA1755	20	36849007	rs4811601-T	0.3422	0.1041	0.001006	+++
Pulse_pressure	30224653	LCA5L	21	40817702	rs2277788-C	0.2965	0.1488	0.04636	+++
Pulse_pressure	27841878	LINC00161,_N6AMT1	21	30123533	rs57448815-A	-0.3642	0.1584	0.02153	--?
Pulse_pressure	30578418	N6AMT1	21	30125908	rs59884963-T	0.3537	0.1468	0.01599	+++
Pulse_pressure	30224653	MN1	22	28056338	rs134041-T	-0.2197	0.1065	0.03915	--?
Pulse_pressure	30578418	intergenic	22	28063227	rs134077-A	-0.2625	0.1047	0.01213	---
Pulse_pressure	27618447	TNRC6B	22	40729614	rs470113-A	-0.4036	0.1378	0.003406	--?
Pulse_pressure	30578418	MIR1281	22	41432544	rs8141699-T	-0.4571	0.2253	0.04245	---
Pulse_pressure	30487518	NR	5	122659996	rs9784689-A	-0.2418	0.1198	0.0436	--+
Pulse_pressure	27841878	AIG1	6	143592386	rs1570350-A	0.3254	0.1146	0.0045	++?
Pulse_pressure	30224653	CDKN1A	6	36648816	rs3176336-A	0.257	0.1075	0.0168	+++
Pulse_pressure	30578418	HIST1H2AC	6	26133070	rs36109883-A	0.4884	0.231	0.03448	+++
Pulse_pressure	28135244	FNDC1	6	159699125	rs449789-C	0.3802	0.1448	0.008634	++-
Pulse_pressure	30224653	TBX18	6	85283253	rs60255247-A	0.3466	0.1715	0.04321	+++
Pulse_pressure	30224653	HSF2	6	122287990	rs6925750-T	0.4124	0.1493	0.00575	+++
Systolic_blood_pressure	27618447	IGFBP1,_IGFBP3	7	46008110	rs11977526-A	-0.3019	0.119	0.01117	--?
Pulse_pressure	30487518	CCDC71L,_PIK3CG	7	106405642	rs12705389-T	0.269	0.1287	0.0366	+++
Systolic_blood_pressure	27618452	PIK3C	7	106410777	rs12705390-A	0.3124	0.1443	0.03034	++?
Blood_pressure	21909110	PIK3CG	7	106411858	rs17477177-T	-0.3449	0.1335	0.009799	---
Pulse_pressure	26390057	HDAC9	7	19049388	rs2107595-A	0.2967	0.1393	0.03319	+++
Pulse_pressure	27618447	CDK6	7	92264410	rs2282978-T	0.2402	0.1181	0.04194	++?
Pulse_pressure	27841878	ACHE,_MUC12	7	100525559	rs34489224-C	0.2595	0.1246	0.03722	-+-
Pulse_pressure	30578418	NOV	8	120436875	rs11783703-A	0.2727	0.1221	0.02551	++-
Blood_pressure	21909110	NOV	8	120435812	rs2071518-T	0.3376	0.1224	0.005825	++?
Systolic_blood_pressure	30578418	TSNARE1	8	143333231	rs7012636-A	0.2355	0.1034	0.02276	+++
Systolic_blood_pressure	30578418	RDH10	8	74221406	rs7837090-C	0.2651	0.1289	0.03968	+++
Pulse_pressure	30224653	BNC2	9	16872323	rs11789875-A	0.2803	0.1427	0.04946	+++
1 The sign of the association for the effect allele by order of study (MESA/ARIC/HABC), with ? indicating a missing value.

## Sheet: DBP_Baseline_TRANS
TRAIT	STUDY	GENE	CHR	POS	RISK_ALLELE	EFFECT	STDERR	P-VALUE	DIRECTION_META1
Pulse_pressure	27841878	PAPPA2	1	176664440	rs61823001-A	0.5095	0.2386	0.03273	+++++++++
Pulse_pressure	30578418	PLXDC2	10	20513547	rs9633643-T	0.3431	0.1234	0.005443	++++-++?+
Pulse_pressure	27841878	CEP164	11	117218460	rs1261744-T	-0.2649	0.1189	0.02592	+--------
Pulse_pressure	28135244	CEP164	11	117283676	rs8258-T	0.2715	0.1096	0.01321	++?-+++?-
Pulse_pressure	30224653	RN7SKP15	12	27962103	rs10842991-T	-0.2943	0.1317	0.02548	++------+
Pulse_pressure	30224653	MYO1E	15	59429160	rs3191402-A	-0.2904	0.1147	0.01138	--?+---?+
Pulse_pressure	27841878	MFGE8,_ABHD2	15	89564958	rs734780-T	0.2814	0.141	0.04599	++--+++++
Diastolic_blood_pressure	27841878	ACE	17	61556298	rs4295-C	0.2581	0.1092	0.01812	-++-++++-
Diastolic_blood_pressure	28739976	CYB561,_ACE	17	61548948	rs4459609-A	-0.268	0.1174	0.0225	--?+---?+
Pulse_pressure	30578418	intergenic	18	20063204	rs177992-A	-0.2888	0.1094	0.008288	--?----?+
Pulse_pressure	28135244	C2orf43	2	20881840	rs2289081-C	-0.238	0.1079	0.02736	----++--+
Pulse_pressure	30578418	NEURL3	2	97176634	rs2579503-T	-0.4312	0.122	0.0004078	--?-+--?-
Pulse_pressure	28135244	FN1	2	216245694	rs34923683-A	1.2511	0.4899	0.01066	?????-++?
Diastolic_blood_pressure	30224653	COLEC11	2	3636478	rs56236159-T	-0.4787	0.1596	0.002702	+-++-----
Pulse_pressure	30224653	KIAA1755	20	36849007	rs4811601-T	0.2479	0.1015	0.01461	-+-++++++
Pulse_pressure	30224653	SLX4IP	20	10458688	rs680515-A	-0.3107	0.1012	0.002142	-----+---
Systolic_blood_pressure	30578418	UMODL1	21	43472148	rs220249-A	0.2081	0.1047	0.0468	-+?++++?-
Pulse_pressure	27618447	TNRC6B	22	40729614	rs470113-A	-0.3546	0.1301	0.006411	--?----?+
Systolic_blood_pressure	30578418	ULK4	3	42054910	rs112912733-A	-0.4923	0.1878	0.00875	-+------?
Pulse_pressure	27841878	LNX1-AS2,_RPL21P44	4	54802305	rs11725861-A	0.5015	0.1754	0.004245	++++--++-
Pulse_pressure	30224653	PROM1	4	16032948	rs11730129-T	-0.238	0.1161	0.04032	+---+----
Blood_pressure	21909110	CHIC2	4	54799245	rs871606-T	0.4212	0.1581	0.007716	++?++++?-
Pulse_pressure	30578418	FOXD1	5	72647518	rs2972207-T	0.2867	0.1327	0.03078	+++-++++-
Pulse_pressure	30224653	FOXD1	5	72654304	rs4443403-T	-0.3237	0.1581	0.04063	--?--+-?+
Pulse_pressure	30487518	NR	5	122659996	rs9784689-A	-0.2209	0.1104	0.04535	+------+-
Pulse_pressure	27841878	AIG1	6	143592386	rs1570350-A	0.284	0.1147	0.01327	++?-+++?+
Systolic_blood_pressure	30224653	FOXC1	6	1613686	rs2745599-A	0.2619	0.1239	0.03453	++?+--+?+
Pulse_pressure	30578418	HIST1H2AC	6	26133070	rs36109883-A	0.5146	0.2376	0.0303	++++-+++?
Pulse_pressure	26390057	IGFBP3	7	46010100	rs10260816-C	0.2257	0.1033	0.02888	++++-++-+
Systolic_blood_pressure	27618447	IGFBP1,_IGFBP3	7	46008110	rs11977526-A	-0.3424	0.1113	0.002103	--?-+--?-
Pulse_pressure	30578418	NOV	8	120436875	rs11783703-A	0.4206	0.1215	0.0005378	++++++++?
Blood_pressure	21909110	NOV	8	120435812	rs2071518-T	0.3169	0.1134	0.005191	++?++++?-
Pulse_pressure	30224653	BNC2	9	16872323	rs11789875-A	0.342	0.1566	0.02894	+-+++-++?
1 The sign of the association for the effect allele by order of study (MESA_AA/ARIC_AA/HABC_AA/MESA_HISP/Bambui/MESA_EA/ARIC_EA/HABC_EA/MESA_CHI), with ? indicating a missing value.

## Sheet: DBP_Baseline_AA
TRAIT	STUDY	GENE	CHR	POS	RISK_ALLELE	EFFECT	STDERR	P-VALUE	DIRECTION_META1
Diastolic_blood_pressure	30578418	MRPL20	1	1345996	rs1240716-T	0.5604	0.2732	0.04022	++-
Diastolic_blood_pressure	27618452	ST7L,_CAPZA1,_MOV10	1	113023980	rs1620668-A	-0.8316	0.329	0.01147	--?
Diastolic_blood_pressure	30224653	DNAJB4	1	78450517	rs34517439-A	-1.4945	0.7497	0.04621	---
Systolic_blood_pressure	30224653	FGR	1	27960832	rs3737801-C	0.519	0.2539	0.04093	+++
Diastolic_blood_pressure	30578418	KIAA1462	10	30335520	rs2505084-A	-0.5875	0.284	0.03859	--?
Pulse_pressure	30224653	MTNR1B	11	92708710	rs10830963-C	-0.9416	0.4748	0.04736	---
Pulse_pressure	30224653	YAP1	11	102077200	rs12807220-A	-0.6293	0.2762	0.0227	---
Systolic_blood_pressure	30578418	ANO1	11	69825414	rs72931748-A	0.9392	0.4295	0.02877	+++
Pulse_pressure	30578418	intergenic	15	62806134	rs58646822-T	-0.8549	0.4208	0.04217	--+
Pulse_pressure	27618448	TNRC6A	16	24788645	rs11639856-A	-0.5847	0.2723	0.03177	--+
Pulse_pressure	30224653	CLEC16A	16	11198835	rs11642631-T	-0.7262	0.3012	0.0159	---
Systolic_blood_pressure	30224653	RP11-1055B8.6	17	79367409	rs112280096-A	-0.8973	0.4113	0.02915	--+
Diastolic_blood_pressure	28739976	CYB561,_ACE	17	61548948	rs4459609-A	-0.5675	0.2768	0.04035	--?
Systolic_blood_pressure	30224653	WDR7	18	54578482	rs10048404-T	-0.8507	0.414	0.03992	--?
Pulse_pressure	30578418	KDM4B	19	4980864	rs169080-T	0.5135	0.2471	0.03766	+++
Systolic_blood_pressure	30224653	MEIS1	2	66782467	rs2300481-T	0.5596	0.2355	0.01747	+++
Pulse_pressure	30578418	NEURL3	2	97176634	rs2579503-T	-1.5243	0.4961	0.002122	--?
Diastolic_blood_pressure	30224653	ARHGAP15	2	144146311	rs7606205-A	-0.4937	0.2305	0.03219	--+
Pulse_pressure	30224653	SLX4IP	20	10458688	rs680515-A	-0.7234	0.2309	0.001732	---
Systolic_blood_pressure	30224653	TGFBR2	3	30405936	rs12638085-A	0.8698	0.3279	0.007993	+++
Diastolic_blood_pressure	30224653	UBE2E2	3	23163749	rs4634143-T	0.7937	0.3674	0.03078	++-
Pulse_pressure	30578418	intergenic	5	71068161	rs13163538-C	-0.8673	0.4167	0.0374	---
Pulse_pressure	30578418	FOXD1	5	72647518	rs2972207-T	0.5097	0.2252	0.02361	+++
Systolic_blood_pressure	30578418	LHFPL2	5	77853085	rs34797797-A	-0.6116	0.2792	0.02847	---
Pulse_pressure	30578418	LOC100131289	6	27739566	rs35501037-A	1.945	0.7159	0.006592	+++
Pulse_pressure	26390057	IGFBP3	7	46010100	rs10260816-C	0.4738	0.2361	0.04481	+++
Systolic_blood_pressure	30224653	JAZF1	7	28142088	rs10274928-A	0.5723	0.2287	0.01234	+++
Systolic_blood_pressure	27618447	IGFBP1,_IGFBP3	7	46008110	rs11977526-A	-0.6615	0.2735	0.01557	--?
Diastolic_blood_pressure	30224653	DGKB	7	14375977	rs13240040-A	0.7645	0.324	0.01829	+++
Systolic_blood_pressure	30578418	JAZF1	7	28172732	rs702814-T	-0.8741	0.3304	0.008151	---
Pulse_pressure	30578418	NOV	8	120436875	rs11783703-A	0.6343	0.2899	0.0287	+++
Pulse_pressure	27841878	CRISPLD1,_HNF4G	8	76054904	rs1350100-A	0.8466	0.4273	0.04758	++?
Blood_pressure	21909110	NOV	8	120435812	rs2071518-T	0.553	0.2434	0.02308	++?
Pulse_pressure	27841878	ZFHX4,_AS1	8	77588716	rs7838781-A	0.5525	0.2484	0.02616	++-
Pulse_pressure	28135244	SCAI	9	127900996	rs72765298-T	-1.7983	0.7175	0.0122	---
1 The sign of the association for the effect allele by order of study (MESA/ARIC/HABC), with ? indicating a missing value.

[truncated: 3 more sheets: DBP_Baseline_AMR, DBP_Baseline_EA, list_of _Replications]
