# Supplementary material for: Trans-ethnic meta-analysis identifies new loci associated with longitudinal blood pressure traits
Source: Sci Rep. 2021 Feb 18;11:4075. doi: 10.1038/s41598-021-83450-3 (PMC7893038; doi:10.1038/s41598-021-83450-3)
Supplement: Supplementary file 4 — Supplementary Information 4. [file 41598_2021_83450_MOESM4_ESM.xlsx]

## Sheet: Table S1
Table S1. Genome-wide statistically significant (p < 5×10-8) and borderline genome-wide statistically significant (p < 9×10-8) results from the GWAS meta-analyses using longitudinal and cross-sectional blood pressure traits
Index Variant (Mapped Gene)	B37 Chr:Pos (Consequence)	1000 Genomes Freq1 AFR/AMR/EAS/EUR	Effect MAF	Ethnicity2	Outcomes3	n	Effect4	SE	Trajectory P-value	Average P-value	Baseline P-value
rs565370904* (LRP12)	8:105526773 (intronic)	delA: 0.38/0.3/0.38/0.35	0.336967	EA	SBP_Trajectory	11413	0.0882	0.0161	3.928e-08	6.153e-06	0.00011
rs73601659* (CHD9)	16:53294422 (intronic)	T: 0.01/0.00/0.00/0.00	0.0137455	AA	SBP_Trajectory	4091	0.6477	0.118	6.075e-08	1.037e-06	0.00067
rs576611613* (LOC105373703)	2:156734278 (intronic)	delA: 0.02/0.02/0.00/0.03	0.0221902	AA	SBP_Average	4189	7.4811	1.3843	0.0026	6.508e-08	3.018e-07
rs186359054 (STEAP1B)	7:22665675 (Intergenic)	T: 0.02/0.00/0.00/0.00	0.0197428	AA	SBP_Average	5304	6.4901	1.1909	0.1959	5.049e-08	2.609e-06
rs140659580* (GLG1)	16:74554471 (intronic)	C: 0.00/0.02/0.03/0.00	0.0161781	TRANS	SBP_Average	2020	16.7992	2.6207	1.273e-06	1.453e-10	7.355e-10
19:46803029* (HIF3A)	19:46803029 (intronic)	C:	0.02728	AA	SBP_Average	1425	16.11	2.784	0.0272	7.181e-09	1.761e-06
rs199848402* (HCN1)	5:45940445 (Intergenic)	insTA:	0.387042	EA	DBP_Trajectory	11413	0.0789	0.0144	4.293e-08	0.01878	0.71
rs4060030* (C8orf37-AS1)	8:96442763 (Intronic)	C: 0.41/0.71/0.78/0.74	0.493946	AA	DBP_Trajectory	4091	-0.1249	0.0232	7.265e-08	0.0002254	0.04549
rs140355897* (RBM39)	20:34304527 (Intronic)	C: 0.00/0.01/0.00/0.02	0.0165596	EA	DBP_Trajectory	13054	0.2966	0.0543	4.785e-08	0.1339	0.773
rs116502588* (DNAH1)	3:52380400 (Intronic)	G: 0.02/0.00/0.00/0.00	0.018987	AA	DBP_Average	5304	4.1781	0.7606	0.4556	3.955e-08	9.332e-05
rs538068244 (SLC6A1, HRH1)	3:11151917 (Intergenic)	delAAA: 0.17/0.07/0.08/0.06	0.06938	Hispanic	SBP_Baseline	1317	8.812	1.559	0.3646	0.06442	1.945e-08
rs77619464* (ASAP1)	8:131260366 (intronic)	G: 0.03/0.00/0.00/0.00	0.0245699	AA	SBP_Baseline	5304	-7.1708	1.2945	0.7975	7.393e-06	3.034e-08
rs66978703* (SORCS1)	10:108557278 (intronic)	dupT: 0.13/0.15/0.01/0.23	0.1477	Hispanic	SBP_Baseline	1317	-6.055	1.095	0.009733	3.739e-05	3.82e-08
rs74838709* (GABRG3)	15:27787222 (Intergenic)	A:0.00/0.01/0.00/0.04	0.0129916	AA	SBP_Baseline	2540	16.4819	3.006	0.9126	0.000399	4.183e-08
rs145522449 (KCNG4 , WFDC1)	16:84295484 (Intergenic)	G: 0.05/0.00/0.00/0.00	0.0503543	AA	SBP_Baseline	3879	7.5749	1.3486	0.01739	2.342e-06	1.945e-08
rs116189188* (AC022816.2)	17:14301863 (intronic)	G: 0.1/0.01/0.00/0.00	0.064577	TRANS	SBP_Baseline	8040	4.181	0.7645	0.2427	1.476e-07	4.528e-08
rs7248651 (SLC25A42)	19:19202493 (intronic)	C: 0.36/0.15/0.1/0.16	0.347888	AA	SBP_Baseline	5304	2.3268	0.4227	0.5019	1.688e-05	3.692e-08
rs150102061 (CDK14)	7:90197497 (intronic)	C: 0.01/0.00/0.00/0.00	0.01035	AA	DBP_Baseline	1425	10.31	1.922	0.02201	0.0003368	8.131e-08
rs73365236 (C10orf120)	10:124459988 (Upstream Variant)	A: 0.07/0.01/0.00/0.00	0.01911	Brazilian	DBP_Baseline	1439	9.69	1.681	6.455e-07	4.774e-06	1.001e-08
* Novel blood pressure associations (250 kb away from known loci)
1The effect allele frequency in different 1000 genomes ancestry groups (AFR = African, AMR = Ad Mixed American, EAS = East Asian and EUR = European)
2 AA = African-American, EA = European-American, TRANS = Transethnic
3SBP = Systolic blood pressure, DBP = Diastolic blood pressure
4The variant effect corresponds to the outcome that was statistically significant

## Sheet: Table S2
Table S2. Summary statistics of the main meta-analyses results.
Index Variant ( Gene)	B37 Chr:Pos (Consequence)	Ethnicity1	Outcomes2	Studies	Direction3	HetISq	HetChiSq	HetDf	HetPVal
rs565370904* (LRP12)	8:105526773 (intronic)	EA	SBP_Trajectory	MESA/ARIC/HABC	++?	13.2	1.152	1	0.2832
rs73601659* (CHD9)	16:53294422 (intronic)	AA	SBP_Trajectory	MESA/ARIC/HABC	++?	0	0.617	1	0.4322
rs576611613* (LOC105373703)	2:156734278 (intronic)	AA	SBP_Average	MESA/ARIC/HABC	++?	50.8	2.034	1	0.1538
rs186359054 (STEAP1B)	7:22665675 (Intergenic)	AA	SBP_Average	MESA/ARIC/HABC	---	0	0.168	2	0.9195
rs140659580* (GLG1)	16:74554471 (intronic)	TRANS	SBP_Average	MESA_AA/ARIC_AA/HABC_AA/MESA_HISP/Bambui/MESA_EA/ARIC_EA/HABC_EA/MESA_CHI	???+????+	0	0.774	1	0.3791
19:46803029* (HIF3A)	19:46803029 (intronic)	AA	SBP_Average	MESA/ARIC/HABC	+??	0	0	0	1
rs199848402* (HCN1)	5:45940445 (Intergenic)	EA	DBP_Trajectory	MESA/ARIC/HABC	++?	60.6	2.537	1	0.1112
rs4060030* (C8orf37-AS1)	8:96442763 (Intronic)	AA	DBP_Trajectory	MESA/ARIC/HABC	--?	5.3	1.056	1	0.304
rs140355897* (RBM39)	20:34304527 (Intronic)	EA	DBP_Trajectory	MESA/ARIC/HABC	+++	54.8	4.42	2	0.1097
rs116502588* (DNAH1)	3:52380400 (Intronic)	AA	DBP_Average	MESA/ARIC/HABC	+++	0	0.676	2	0.7134
rs538068244 (SLC6A1, HRH1)	3:11151917 (Intergenic)	HISP	SBP_Baseline	MESA/Bambui	+?	0	0	0	1
rs77619464* (ASAP1)	8:131260366 (intronic)	AA	SBP_Baseline	MESA/ARIC/HABC	---	54.7	4.417	2	0.1099
rs66978703* (SORCS1)	10:108557278 (intronic)	HISP	SBP_Baseline	MESA/Bambui	+?	0	0	0	1
rs74838709* (GABRG3)	15:27787222 (Intergenic)	AA	SBP_Baseline	MESA/ARIC/HABC	-?-	0	0.033	1	0.8553
rs145522449 (KCNG4 , WFDC1)	16:84295484 (Intergenic)	AA	SBP_Baseline	MESA/ARIC/HABC	--?	84.3	6.381	1	0.01153
rs116189188* (AC022816.2)	17:14301863 (intronic)	TRANS	SBP_Baseline	MESA_AA/ARIC_AA/HABC_AA/MESA_HISP/Bambui/MESA_EA/ARIC_EA/HABC_EA/MESA_CHI	+++++????	20.3	5.019	4	0.2853
rs7248651 (SLC25A42)	19:19202493 (intronic)	AA	SBP_Baseline	MESA/ARIC/HABC	+++	0	0.309	2	0.8567
rs150102061 (CDK14)	7:90197497 (intronic)	AA	DBP_Baseline	MESA/ARIC/HABC	-??	0	0	0	1
rs73365236 (C10orf120)	10:124459988 (Upstream Variant)	BRA	DBP_Baseline	MESA/Bambui	?-	0	0	0	1
* Novel blood pressure associations (250 kb away from known loci)
1 AA = African-American, EA = European-American, TRANS = Trans-ethnic
2SBP = Systolic blood pressure, DBP = Diastolic blood pressure
3 The sign of the association for the effect allele by order of study, with ? indicating a missing value.

## Sheet: Table S3
Table S3. Statistically significant results in the GWAS meta-analysis and the statistically significant (p < 0.05) or borderline associations observed in other datasets
Discovery results												Exact associations using replication datasets (replications are in bold)
Index Variant (Mapped Gene)	B37 Chr:Pos (Consequence)	1000 Genomes Freq1 AFR/AMR/EAS/EUR	Effect MAF	Ethnicity2	Outcomes3	n	Effect4	SE	Trajectory P-value	Average P-value	Baseline P-value	Dataset (Trait)	MAF	n	Effect	SE	P-value
rs565370904* (LRP12)	8:105526773 (intronic)	delA: 0.38/0.3/0.38/0.35	0.336967	EA	SBP Trajectory	11413	0.0882	0.0161	3.928e-08	6.153e-06	0.00011	WHI Hispanic (SBP Baseline)	0.31568	2850	1.085	0.4959	0.0287
												Ukbiobank (SBP Baseline)	0.356695	31281	0.0162164	0.00829332	0.0505494
rs73601659* (CHD9)	16:53294422 (intronic)	T: 0.01/0.00/0.00/0.00	0.0137455	AA	SBP Trajectory	4091	0.6477	0.118	6.075e-08	1.037e-06	0.00067	-	-	-	-	-	-
rs576611613* (LOC105373703)	2:156734278 (intronic)	delA: 0.02/0.02/0.00/0.03	0.0221902	AA	SBP Average	4189	7.4811	1.3843	0.0026	6.508e-08	3.018e-07	-	-	-	-	-	-
rs186359054 (STEAP1B)	7:22665675 (Intergenic)	T: 0.02/0.00/0.00/0.00	0.0197428	AA	SBP Average	5304	6.4901	1.1909	0.1959	5.049e-08	2.609e-06	WHI AA (SBP Average)	0.01844	6500	-2.095	0.894	0.01914
rs140659580* (GLG1)	16:74554471 (intronic)	C: 0.00/0.02/0.03/0.00	0.0161781	TRANS	SBP Average	2020	16.7992	2.6207	1.273e-06	1.453e-10	7.355e-10	-	-	-	-	-	-
19:46803029* (HIF3A)	19:46803029 (intronic)	A/C	0.02728	AA	SBP Average	1425	16.11	2.784	0.0272	7.181e-09	1.761e-06	-	-	-	-	-	-
rs199848402* (HCN1)	5:45940445 (Intergenic)	insTA	0.387042	EA	DBP Trajectory	11413	0.0789	0.0144	4.293e-08	0.01878	0.71	AADM (DBP baseline)	0.43175	4623	0.04323	0.0216	0.04545
												Framingham (DBP Baseline)	0.44037	2274	0.5363	0.2845	0.059
rs4060030* (C8orf37-AS1)	8:96442763 (Intronic)	C: 0.41/0.71/0.78/0.74	0.493946	AA	DBP Trajectory	4091	-0.1249	0.0232	7.265e-08	0.0002254	0.04549	Bambui (DBP Trajectory)	0.67486	1404	-0.09059	0.04057	0.02573
rs140355897* (RBM39)	20:34304527 (Intronic)	C: 0.00/0.01/0.00/0.02	0.0165596	EA	DBP Trajectory	13054	0.2966	0.0543	4.785e-08	0.1339	0.773	-	-	-	-	-	-
rs116502588* (DNAH1)	3:52380400 (Intronic)	G: 0.02/0.00/0.00/0.00	0.018987	AA	DBP Average	5304	4.1781	0.7606	0.4556	3.955e-08	9.332e-05	-	-	-	-	-	-
rs538068244 (SLC6A1, HRH1)	3:11151917 (Intergenic)	delAAA: 0.17/0.07/0.08/0.06	0.06938	Hispanic	SBP Baseline	1317	8.812	1.559	0.3646	0.06442	1.945e-08	-	-	-	-	-	-
rs77619464* (ASAP1)	8:131260366 (intronic)	G: 0.03/0.00/0.00/0.00	0.0245699	AA	SBP Baseline	5304	-7.1708	1.2945	0.7975	7.393e-06	3.034e-08	-	-	-	-	-	-
rs66978703* (SORCS1)	10:108557278 (intronic)	CT:	0.1477	Hispanic	SBP Baseline	1317	-6.055	1.095	0.009733	3.739e-05	3.82e-08	-	-	-	-	-	-
rs74838709* (GABRG3)	15:27787222 (Intergenic)	A:0.00/0.01/0.00/0.04	0.0129916	AA	SBP Baseline	2540	16.4819	3.006	0.9126	0.000399	4.183e-08	MESA Hispanic (SBP Baseline)	0.014	1317	7.726	3.757	0.03993
rs145522449 (KCNG4 , WFDC1)	16:84295484 (Intergenic)	G: 0.05/0.00/0.00/0.00	0.0503543	AA	SBP Baseline	3879	7.5749	1.3486	0.01739	2.342e-06	1.945e-08	-	-	-	-	-	-
rs116189188* (AC022816.2)	17:14301863 (intronic)	G: 0.1/0.01/0.00/0.00	0.064577	TRANS	SBP Baseline	8040	4.181	0.7645	0.2427	1.476e-07	4.528e-08	-	-	-	-	-	-
rs7248651 (SLC25A42)	19:19202493 (intronic)	C: 0.36/0.15/0.1/0.16	0.347888	AA	SBP Baseline	5304	2.3268	0.4227	0.5019	1.688e-05	3.692e-08	-	-	-	-	-	-
rs150102061 (CDK14)	7:90197497 (intronic)	C: 0.01/0.00/0.00/0.00	0.01035	AA	DBP Baseline	1425	10.31	1.922	0.02201	0.0003368	8.131e-08	UGR (DBP Baseline)	0.007	14126	0.23881	0.122839	0.0520439
rs73365236 (C10orf120)	10:124459988 (Upstream Variant)	A: 0.07/0.01/0.00/0.00	0.01911	Brazilian	DBP Baseline	1439	9.69	1.681	6.455e-07	4.774e-06	1.001e-08	UGR (DBP Baseline)	0.075	14126	0.0749336	0.0352532	0.0335974
* Novel blood pressure associations (250 kb away from known loci)
1The effect allele frequency in different 1000 genomes ancestry groups (AFR = African, AMR = Ad Mixed American, EAS = East Asian and EUR = European)
2 AA = African-American, EA = European-American, TRANS = Transethnic
3SBP = Systolic blood pressure, DBP = Diastolic blood pressure
4The variant effect corresponds to the outcome that was statistically significant
UGR = The Uganda Genome Resource
AADM = The Africa America Diabetes Mellitus study
WHI = Women's Health Initiative

## Sheet: Table S4
Table S4. Annotation of the main meta-analyses results.
Index Variant (Mapped Gene)	B37 Chr:Pos (Consequence)	1000 Genomes Freq1 AFR/AMR/EAS/EUR	Effect MAF	Ethnicity2	Outcomes3	n	Effect4	SE	Trajectory P-value	Average P-value	Baseline P-value	eQTL	Regulation	Gene-trait association (PMID)	Tissue-specificity	Pathways	Model organism (knockout effect)
rs565370904* (LRP12)	8:105526773 (intronic)	delA: 0.38/0.3/0.38/0.35	0.336967	EA	SBP_Trajectory	11413	0.0882	0.0161	3.928e-08	6.153e-06	0.00011	-	-	-	ubiquitously expressed	Interact with APOE	Mouse, Rat.
rs73601659* (CHD9)	16:53294422 (intronic)	T: 0.01/0.00/0.00/0.00	0.0137455	AA	SBP_Trajectory	4091	0.6477	0.118	6.075e-08	1.037e-06	0.00067	-	-	fibrinogen levels (26561523, 28107422, 23969696) glomerular filtration rate (31152163, 31152163 )	ubiquitously expressed	-	Mouse (increased circulating alkaline phosphatase level in CHD9 mutants)
rs576611613* (LOC105373703)	2:156734278 (intronic)	delA: 0.02/0.02/0.00/0.03	0.0221902	AA	SBP_Average	4189	7.4811	1.3843	0.0026	6.508e-08	3.018e-07	-	-	-	highly expressed in fat	-	-
rs186359054 (STEAP1B)	7:22665675 (Intergenic)	T: 0.02/0.00/0.00/0.00	0.0197428	AA	SBP_Average	5304	6.4901	1.1909	0.1959	5.049e-08	2.609e-06	-	-	pulse pressure measurement (30224653)	ubiquitously expressed	-	-
rs140659580* (GLG1)	16:74554471 (intronic)	C: 0.00/0.02/0.03/0.00	0.0161781	TRANS	SBP_Average	2020	16.7992	2.6207	1.273e-06	1.453e-10	7.355e-10	-	Motifs altered (TLX1::NFIC)	varicose veins (30566020)	ubiquitously expressed, but highly expressed in the aorta and coronary arteries	Vascular wall and hemostasis pathways	Mouse, Rat. Increased circulating thyroxine and glycerol level
19:46803029* (HIF3A)	19:46803029 (intronic)	A/C	0.02728	AA	SBP_Average	1425	16.11	2.784	0.0272	7.181e-09	1.761e-06	-	-	adipose tissue dysfunction in obesity (27346320), lipids locus (30445434)	ubiquitously expressed, but highly expressed in the aorta and coronary arteries	Hypoxia related patways	Enlargement of the right ventricle of the heart in mice and pro-oxidative response to long-term renal injury in rats
rs199848402*	5:45940445 (Intergenic)	insTA	0.387042	EA	DBP_Trajectory	11413	0.0789	0.0144	4.293e-08	0.01878	0.71	-	5 altered motifs	-	-	-	-
rs4060030* (C8orf37-AS1)	8:96442763 (Intronic)	C: 0.41/0.71/0.78/0.74	0.493946	AA	DBP_Trajectory	4091	-0.1249	0.0232	7.265e-08	0.0002254	0.04549	LOC101927039	14 altered motifs (including YY1_disc5)	Heart rate response to beta blockers (29478026)	ubiquitously expressed	-	-
rs140355897* (RBM39)	20:34304527 (Intronic)	C: 0.00/0.01/0.00/0.02	0.0165596	EA	DBP_Trajectory	13054	0.2966	0.0543	4.785e-08	0.1339	0.773	-	2 motifs alteredaltered chromatin state in the Right Atrium	High density lipoprotein cholesterol levels (31201950 )	ubiquitously expressed, but highly expressed in the aorta and coronary arteries	-	Mouse, Rat.
rs116502588* (DNAH1)	3:52380400 (Intronic)	G: 0.02/0.00/0.00/0.00	0.018987	AA	DBP_Average	5304	4.1781	0.7606	0.4556	3.955e-08	9.332e-05	-	4 altered motifs and altered chromatin state in the heart tissues	High Density Lipoprotein cholesterol (30275531 )	ubiquitously expressed	-	Mouse, Rat.
rs538068244	3:11151917 (Intergenic)	delAAA: 0.17/0.07/0.08/0.06	0.06938	Hispanic	SBP_Baseline	1317	8.812	1.559	0.3646	0.06442	1.945e-08	-	-	-	-	-	-
rs77619464* (ASAP1)	8:131260366 (intronic)	G: 0.03/0.00/0.00/0.00	0.0245699	AA	SBP_Baseline	5304	-7.1708	1.2945	0.7975	7.393e-06	3.034e-08	-	5 altered motifs and altered chromatin state in the heart tissues	Waist circumference (28552196), membrane trafficking and cytoskeleton remodeling (9819391 )	ubiquitously expressed	-	Mouse, Rat.
rs66978703* (SORCS1)	10:108557278 (intronic)	dupT: 0.13/0.15/0.01/0.23	0.1477	Hispanic	SBP_Baseline	1317	-6.055	1.095	0.009733	3.739e-05	3.82e-08	-	4 altered motifs	-	ubiquitously expressed	-	Mouse, Rat.
rs74838709*	15:27787222 (Intergenic)	A:0.00/0.01/0.00/0.04	0.0129916	AA	SBP_Baseline	2540	16.4819	3.006	0.9126	0.000399	4.183e-08	-	Motifs altered (Hic1,ZEB1 )	-	-	-	-
rs145522449	16:84295484 (Intergenic)	G: 0.05/0.00/0.00/0.00	0.0503543	AA	SBP_Baseline	3879	7.5749	1.3486	0.01739	2.342e-06	1.945e-08	-	5 altered motifs	-	expressed in liver	-	-
rs116189188* (AC022816.2)	17:14301863 (intronic)	G: 0.1/0.01/0.00/0.00	0.064577	TRANS	SBP_Baseline	8040	4.181	0.7645	0.2427	1.476e-07	4.528e-08	-	1 altered motifs	-	-	-	-
rs7248651 (SLC25A42)	19:19202493 (intronic)	C: 0.36/0.15/0.1/0.16	0.347888	AA	SBP_Baseline	5304	2.3268	0.4227	0.5019	1.688e-05	3.692e-08	TMEM161A	Motifs altered (CEBPA)	mitochondrial myopathy (26541337)	ubiquitously expressed	-	Mouse, Rat.
rs150102061 (CDK14)	7:90197497 (intronic)	C: 0.01/0.00/0.00/0.00	0.01035	AA	DBP_Baseline	1425	10.31	1.922	0.02201	0.0003368	8.131e-08	-	1 altered motifs	Systolic blood pressure (30595370) and pulse pressure (30224653 )	ubiquitously expressed	-
rs73365236 (C10orf120)	10:124459988 (Upstream Variant)	A: 0.07/0.01/0.00/0.00	0.01911	Brazilian	DBP_Baseline	1439	9.69	1.681	6.455e-07	4.774e-06	1.001e-08	-	Motifs altered (Ets,RREB-1,Tgif1 )	-	-	-	-
* Novel blood pressure associations (250 kb away from known loci)
1The effect allele frequency in different 1000 genomes ancestry groups (AFR = African, AMR = Ad Mixed American, EAS = East Asian and EUR = European)
2 AA = African-American, EA = European-American, TRANS = Transethnic
3SBP = Systolic blood pressure, DBP = Diastolic blood pressure
4The variant effect corresponds to the outcome that was statistically significant

## Sheet: Table S6
Table S6. Sensitivity analyses for variants discovered using blood pressure trajectory.
Index Variant (Mapped Gene)	B37 Chr:Pos (Consequence)	1000 Genomes Freq1 AFR/AMR/EAS/EUR	Effect MAF	Ethnicity2	Outcomes3	n	Model 1 Effect	Model 1 SE	Model 1 P-value	Model 2 Effect	Model 2 SE	Model 2 P-value	Model 3 Effect	Model 3 SE	Model 3 P-value	Model 4 Effect	Model 4 SE	Model 4 P-value
rs565370904* (LRP12)	8:105526773 (intronic)	delA: 0.38/0.3/0.38/0.35	0.336967	EA	SBP_Trajectory	11413	0.0882	0.0161	3.928e-08	0.0882	0.0161	4.101e-08	0.0658	0.0144	4.768e-06	0.0884	0.0161	3.796e-08
rs73601659* (CHD9)	16:53294422 (intronic)	T: 0.01/0.00/0.00/0.00	0.0137455	AA	SBP_Trajectory	4091	0.6477	0.118	6.075e-08	0.6382	0.118	6.382e-08	0.5324	0.1088	1.002e-06	0.647	0.1181	4.285e-08
rs199848402* (HCN1)	5:45940445 (Intergenic)	insTA:	0.387042	EA	DBP_Trajectory	11413	0.0789	0.0144	4.293e-08	0.0779	0.0143	5.322e-08	0.0637	0.0124	2.488e-07	0.078	0.0143	5.096e-08
rs4060030* (C8orf37-AS1)	8:96442763 (Intronic)	C: 0.41/0.71/0.78/0.74	0.493946	AA	DBP_Trajectory	4091	-0.1249	0.0232	7.265e-08	-0.123	0.0228	6.725e-08	-0.1026	0.0205	5.865e-07	-0.122	0.0228	8.89e-08
rs140355897* (RBM39)	20:34304527 (Intronic)	C: 0.00/0.01/0.00/0.02	0.0165596	EA	DBP_Trajectory	13054	0.2966	0.0543	4.785e-08	0.3302	0.0608	5.446e-08	0.2622	0.0525	5.86e-07	0.3316	0.0608	4.804e-08
* Novel blood pressure associations (250 kb away from known loci)
1The effect allele frequency in different 1000 genomes ancestry groups (AFR = African, AMR = Ad Mixed American, EAS = East Asian and EUR = European)
2 AA = African-American, EA = European-American, TRANS = Transethnic
3SBP = Systolic blood pressure, DBP = Diastolic blood pressure
Model 1 adjusted for variables used in the discovery analyses (age2, sex, BMI, antihypertensive medication, PC1 and PC2)
Model 2 adjusted for variables used in the discovery analyses plus PC3-PC5
Model 3 adjusted for variables used in the discovery analyses plus baseline blood pressure
Model 4 adjusted for variables used in the discovery analyses plus BMI trajectory

## Sheet: Table S7
Table S7. Summary statistics of the GWAS results for all populations included in the discovery analysis.
Meta-analysis results												ARIC_AA (2,764)				HABC_AA (1,115)				MESA_AA (1,425)				BRA (1,439)				MESA_CHI (703)				ARIC_EA (9,170)				HABC_EA (1,641)				MESA_EA (2,326)				MESA_HISP (1,317)
Index Variant (Mapped Gene)	B37 Chr:Pos (Consequence)	1000 Genomes Freq1 AFR/AMR/EAS/EUR	Effect MAF	Ethnicity2	Outcomes3	n	Effect4	SE	Trajectory P-value	Average P-value	Baseline P-value	MAF	Effect	SE	P-val	MAF	Effect	SE	P-value	MAF	Effect	SE	P-val	MAF	Effect	SE	P-value	MAF	Effect	SE	P-value	MAF	Effect	SE	P-value	MAF	Effect	SE	P-value	MAF	Effect	SE	P-value	MAF	Effect	SE	P-value
rs565370904* (LRP12)	8:105526773 (intronic)	delA: 0.38/0.3/0.38/0.35	0.336967	EA	SBP_Trajectory	11413	0.0882	0.0161	3.928e-08	6.153e-06	0.00011	-	-	-	-	-	-	-	-	-	-	-	-	-	-	-	-	-	-	-	-	0.33773	0.09751	0.01816	8.026e-08	-	-	-	-	0.33396	0.05477	0.03445	0.112	-	-	-	-
rs73601659* (CHD9)	16:53294422 (intronic)	T: 0.01/0.00/0.00/0.00	0.0137455	AA	SBP_Trajectory	4091	0.6477	0.118	6.075e-08	1.037e-06	0.00067	0.01331	0.593	0.142	3.121e-05	-	-	-	-	0.0116	0.769	0.211	0.0002741	-	-	-	-	-	-	-	-	-	-	-	-	-	-	-	-	-	-	-	-	-	-	-	-
rs576611613* (LOC105373703)	2:156734278 (intronic)	delA: 0.02/0.02/0.00/0.03	0.0221902	AA	SBP_Average	4189	7.4811	1.3843	0.0026	6.508e-08	3.018e-07	0.02015	5.987	1.736	0.0005699	-	-	-	-	0.02132	10.09	2.294	1.183e-05	-	-	-	-	-	-	-	-	0.03529	0.2829	0.5567	0.6114	-	-	-	-	0.03336	0.6486	1.268	0.6089	0.01984	-3.581	2.396	0.1353
rs186359054 (STEAP1B)	7:22665675 (Intergenic)	T: 0.02/0.00/0.00/0.00	0.0197428	AA	SBP_Average	5304	6.4901	1.1909	0.1959	5.049e-08	2.609e-06	0.02023	6.8	1.629	3.095e-05	0.0202	5.577	2.548	0.02883	0.01844	6.627	2.396	0.005747	-	-	-	-	-	-	-	-	-	-	-	-	-	-	-	-	-	-	-	-	-	-	-	-
rs140659580* (GLG1)	16:74554471 (intronic)	C: 0.00/0.02/0.03/0.00	0.0161781	TRANS	SBP_Average	2020	16.7992	2.6207	1.273e-06	1.453e-10	7.355e-10	-	-	-	-	-	-	-	-	-	-	-	-	-	-	-	-	0.02009	14.34	3.832	0.0001975	-	-	-	-	-	-	-	-	-	-	-	-	0.01409	18.96	3.592	1.528e-07
19:46803029* (HIF3A)	19:46803029 (intronic)	C:	0.02728	AA	SBP_Average	1425	16.11	2.784	0.0272	7.181e-09	1.761e-06	-	-	-	-	-	-	-	-	0.02728	16.11	2.784	7.181e-09	-	-	-	-	-	-	-	-	-	-	-	-	-	-	-	-	-	-	-	-	-	-	-	-
rs199848402* (HCN1)	5:45940445 (Intergenic)	insTA:	0.387042	EA	DBP_Trajectory	11413	0.0789	0.0144	4.293e-08	0.01878	0.71	-	-	-	-	-	-	-	-	-	-	-	-	-	-	-	-	-	-	-	-	0.3844	0.09084	0.01624	2.306e-08	-	-	-	-	0.39746	0.03295	0.03027	0.2764	-	-	-	-
rs4060030* (C8orf37-AS1)	8:96442763 (Intronic)	C: 0.41/0.71/0.78/0.74	0.493946	AA	DBP_Trajectory	4091	-0.1249	0.0232	7.265e-08	0.0002254	0.04549	0.45047	-0.142	0.02856	7.08e-07	-	-	-	-	0.47082	-0.091	0.038	0.01604	-	-	-	-	-	-	-	-	-	-	-	-	-	-	-	-	-	-	-	-	-	-	-	-
rs140355897* (RBM39)	20:34304527 (Intronic)	C: 0.00/0.01/0.00/0.02	0.0165596	EA	DBP_Trajectory	13054	0.2966	0.0543	4.785e-08	0.1339	0.773	-	-	-	-	-	-	-	-	-	-	-	-	-	-	-	-	-	-	-	-	0.01433	0.2654	0.06931	0.0001286	0.02573	0.1885	0.1186	0.1123	0.01888	0.539	0.1261	1.917e-05
rs116502588* (DNAH1)	3:52380400 (Intronic)	G: 0.02/0.00/0.00/0.00	0.018987	AA	DBP_Average	5304	4.1781	0.7606	0.4556	3.955e-08	9.332e-05	0.01885	4.445	1.095	5.085e-05	0.02409	4.782	1.554	0.002134	0.01526	3.194	1.443	0.01526
rs538068244 (SLC6A1, HRH1)	3:11151917 (Intergenic)	delAAA: 0.17/0.07/0.08/0.06	0.06938	Hispanic	SBP_Baseline	1317	8.812	1.559	0.3646	0.06442	1.945e-08	-	-	-	-	-	-	-	-	-	-	-	-	-	-	-	-	-	-	-	-	-	-	-	-	-	-	-	-	-	-	-	-	0.06938	8.812	1.559	1.945e-08
rs77619464* (ASAP1)	8:131260366 (intronic)	G: 0.03/0.00/0.00/0.00	0.0245699	AA	SBP_Baseline	5304	-7.1708	1.2945	0.7975	7.393e-06	3.034e-08	0.02321	-4.908	1.813	0.006821	0.02118	-6.489	3.294	0.04905	0.02986	-10.92	2.234	1.121e-06
rs66978703* (SORCS1)	10:108557278 (intronic)	dupT: 0.13/0.15/0.01/0.23	0.1477	Hispanic	SBP_Baseline	1317	-6.055	1.095	0.009733	3.739e-05	3.82e-08	-	-	-	-	-	-	-	-	-	-	-	-	-	-	-	-	-	-	-	-	-	-	-	-	-	-	-	-	-	-	-	-	0.1477	-6.055	1.095	3.82e-08
rs74838709* (GABRG3)	15:27787222 (Intergenic)	A:0.00/0.01/0.00/0.04	0.0129916	AA	SBP_Baseline	2540	16.4819	3.006	0.9126	0.000399	4.183e-08	-	-	-	-	0.01408	17.23	5.085	0.0007274	0.01214	16.08	3.727	1.714e-05	-	-	-	-	-	-	-	-	-	-	-	-	-	-	-	-	-	-	-	-	-	-	-	-
rs145522449 (KCNG4 , WFDC1)	16:84295484 (Intergenic)	G: 0.05/0.00/0.00/0.00	0.0503543	AA	SBP_Baseline	3879	7.5749	1.3486	0.01739	2.342e-06	1.945e-08	0.04524	10.3	1.727	2.844e-09	-	-	-	-	0.04932	3.316	2.159	0.1247	-	-	-	-	-	-	-	-	-	-	-	-	-	-	-	-	-	-	-	-	-	-	-	-
rs116189188* (AC022816.2)	17:14301863 (intronic)	G: 0.1/0.01/0.00/0.00	0.064577	TRANS	SBP_Baseline	8040	4.181	0.7645	0.2427	1.476e-07	4.528e-08	0.08882	3.207	1.127	0.004456	0.10076	3.554	1.674	0.03403	0.08072	7.122	1.563	5.629e-06	0.01637	4.2	3.547	0.2366	-	-	-	-	-	-	-	-	-	-	-	-	-	-	-	-	0.01729	1.426	3.582	0.6907
rs7248651 (SLC25A42)	19:19202493 (intronic)	C: 0.36/0.15/0.1/0.16	0.347888	AA	SBP_Baseline	5304	2.3268	0.4227	0.5019	1.688e-05	3.692e-08	0.36293	2.367	0.5697	3.365e-05	0.33667	1.836	1.025	0.07359	0.32749	2.546	0.7994	0.001481	-	-	-	-	-	-	-	-	-	-	-	-	-	-	-	-	-	-	-	-	-	-	-	-
rs150102061 (CDK14)	7:90197497 (intronic)	C: 0.01/0.00/0.00/0.00	0.01035	AA	DBP_Baseline	1425	10.31	1.922	0.02201	0.0003368	8.131e-08	-	-	-	-	-	-	-	-	0.01035	10.31	1.922	8.131e-08	-	-	-	-	-	-	-	-	-	-	-	-	-	-	-	-	-	-	-	-	-	-	-	-
rs73365236 (C10orf120)	10:124459988 (Upstream Variant)	A: 0.07/0.01/0.00/0.00	0.01911	Brazilian	DBP_Baseline	1439	9.69	1.681	6.455e-07	4.774e-06	1.001e-08	-	-	-	-	-	-	-	-	-	-	-	-	9.69	1.681	1.001e-08	1.001e-08	-	-	-	-	-	-	-	-	-	-	-	-	-	-	-	-	-	-	-	-
* Novel blood pressure associations (250 kb away from known loci)
1The effect allele frequency in different 1000 genomes ancestry groups (AFR = African, AMR = Ad Mixed American, EAS = East Asian and EUR = European)
2 AA = African-American, EA = European-American, TRANS = Transethnic
3SBP = Systolic blood pressure, DBP = Diastolic blood pressure
4The variant effect corresponds to the outcome that was statistically significant
