# Supplementary material for: Trans-ethnic meta-analysis identifies new loci associated with longitudinal blood pressure traits
Source: Sci Rep. 2021 Feb 18;11:4075. doi: 10.1038/s41598-021-83450-3 (PMC7893038; doi:10.1038/s41598-021-83450-3)
Supplement: Supplementary file 5 — Supplementary Information 5. [file 41598_2021_83450_MOESM5_ESM.xlsx]

## Sheet: ALL_meta-analysis
Outcome	variant	rsID	A1	A2	freqA1	Effect	StdErr	P.value	Direction1	HetISq	HetChiSq
DBP_Average	1:176636382	rs200587040	ca	c	0.9285	-0.7454	0.151	7.91e-07	--??--?--?--	0	3.081
DBP_Average	1:4666614	rs114723073	t	c	0.9855	-9.803	1.973	6.75e-07	??????-?????	0	0
DBP_Average	1:56617947	rs10449752	t	g	0.3891	-0.3784	0.0771	9.37e-07	---?+-?--?--	19	9.876
DBP_Average	1:56623915	rs778386	a	g	0.3792	-0.3362	0.0654	2.75e-07	+---+-------	7.6	11.909
DBP_Average	1:56627288	rs706406	a	c	0.6208	0.3454	0.0668	2.36e-07	-+?+-++++?++	15.7	10.673
DBP_Average	1:56629435	rs1149643	a	t	0.3788	-0.3375	0.0648	1.89e-07	+---+-------	6	11.708
DBP_Average	13:30593977	rs150772020	t	c	0.0421	-7.021	1.401	5.4e-07	???????????-	0	0
DBP_Average	17:809812	rs150140562	g	gttt	0.726	0.5007	0.1016	8.2e-07	++??++?++?+-	0	5.592
DBP_Average	2:178658774	rs141699710	c	g	0.951	5.014	1.018	8.42e-07	???????????+	0	0
DBP_Average	2:178659107	rs76372544	t	c	0.951	5.014	1.018	8.42e-07	???????????+	0	0
DBP_Average	2:178660727	.	a	g	0.9458	4.959	0.9827	4.5e-07	???????????+	0	0
DBP_Average	2:238648992	rs77743609	a	g	0.9647	-1.0292	0.2058	5.73e-07	-+--------?-	29.4	14.16
DBP_Average	2:238649584	rs45524936	c	g	0.9648	-1.0242	0.2059	6.53e-07	-+--------?-	28.6	14.003
DBP_Average	2:238650146	rs74272420	t	c	0.0352	1.0241	0.2059	6.56e-07	+-++++++++?+	28.6	13.998
DBP_Average	2:238652379	rs56080914	a	g	0.9648	-1.0253	0.2057	6.18e-07	-+--------?-	25.5	13.423
DBP_Average	2:238653257	rs75480770	a	g	0.0352	1.0234	0.2059	6.65e-07	+-++++++++?+	28.5	13.987
DBP_Average	2:238653737	rs56125005	t	c	0.9648	-1.0233	0.2059	6.68e-07	-+--------?-	28.5	13.994
DBP_Average	2:238654983	rs11677469	t	g	0.9648	-1.0153	0.206	8.25e-07	-+--------?-	29.3	14.148
DBP_Average	2:238655855	rs11690452	t	c	0.9647	-1.0104	0.2039	7.21e-07	-+--------?-	30.6	14.417
DBP_Average	2:238655939	rs56052751	t	c	0.0353	1.0096	0.2036	7.13e-07	+-++++++++?+	30.2	14.333
DBP_Average	2:238656092	rs55669556	c	g	0.9647	-1.0102	0.2036	7.03e-07	-+--------?-	30.3	14.354
DBP_Average	2:238656207	rs35543041	t	g	0.0353	1.0099	0.2036	7.09e-07	+-++++++++?+	30.2	14.336
DBP_Average	2:238660652	rs11689906	t	c	0.9642	-0.9702	0.1976	9.1e-07	-+---+----?-	31	14.501
DBP_Average	2:238660839	rs55783962	a	g	0.0357	0.9684	0.1976	9.52e-07	+-+++-++++?+	31.1	14.511
DBP_Average	2:238666954	rs76461320	a	c	0.036	0.9544	0.1946	9.41e-07	--+++-++++?+	28.1	13.911
DBP_Average	2:238667552	rs2279639	t	c	0.0382	1.0005	0.1896	1.3e-07	--+++-++++?+	45.4	18.328
DBP_Average	2:238668783	rs3213869	a	g	0.038	1.0018	0.1981	4.26e-07	--?++-+++??+	44.7	14.462
DBP_Average	2:238669807	rs56118872	a	c	0.0383	0.9618	0.1894	3.79e-07	--+++-++++?+	45.2	18.257
DBP_Average	2:238672425	rs11680012	c	g	0.9617	-0.9792	0.1911	3e-07	-+?--+----?-	45.9	16.627
DBP_Average	2:238672938	rs56151225	t	c	0.039	0.9413	0.189	6.34e-07	--?++-++++?+	46.7	16.888
DBP_Average	21:35722363	rs115474490	a	c	0.908	-0.9621	0.1941	7.16e-07	-----+-?????	0	2.787
DBP_Average	21:37501010	rs768689442	t	ttc	0.1019	1.7232	0.3488	7.82e-07	++??????????	0	0.625
DBP_Average	3:281277	rs767055246	t	taaa	0.7846	-1.3136	0.2632	5.99e-07	--??????????	0	0.752
DBP_Average	3:41706417	rs75028357	a	g	0.9321	-1.0905	0.2192	6.57e-07	----????????	76.2	12.628
DBP_Average	3:41750260	rs6599167	a	g	0.2923	0.4871	0.0793	8.13e-10	++?++++++?++	0	6.24
DBP_Average	3:41750323	rs6599168	t	c	0.2922	0.4652	0.0763	1.08e-09	++++++++++++	0	7.816
DBP_Average	3:41750973	rs6771928	a	g	0.7614	-0.4602	0.0799	8.32e-09	---------+--	0	10.743
DBP_Average	3:41750989	rs6763508	t	c	0.2925	0.4617	0.0765	1.6e-09	++++++++++++	0	7.812
DBP_Average	3:41751005	rs6809328	a	c	0.2203	0.4701	0.0801	4.41e-09	+++++++++-++	0	9.706
DBP_Average	3:41751147	rs6794074	a	g	0.2467	0.5313	0.0784	1.22e-11	++++++++++++	0	5.485
DBP_Average	3:41751324	rs6794211	a	t	0.2924	0.4585	0.0762	1.79e-09	++++++++++++	0	7.689
DBP_Average	3:41751333	rs6781529	t	c	0.7513	-0.5219	0.0781	2.36e-11	------------	0	5.589
DBP_Average	3:41755359	rs9847006	t	c	0.2563	0.5415	0.0806	1.83e-11	++?++++++?++	0	4.269
DBP_Average	3:41756064	rs9869282	a	g	0.2564	0.5102	0.0775	4.58e-11	++++++++++++	0	6.396
DBP_Average	3:41757341	rs60458744	a	at	0.7888	-0.5413	0.0985	3.89e-08	--??--?--?--	0	3.607
DBP_Average	3:41758418	rs9866759	t	c	0.2564	0.5057	0.0775	6.76e-11	++++++++++++	0	6.399
DBP_Average	3:41759191	rs17060938	t	c	0.2585	0.5036	0.0773	7.34e-11	++++++++++++	0	6.488
DBP_Average	3:41759525	rs9852303	t	c	0.7416	-0.5333	0.0804	3.26e-11	--?------?--	0	4.331
DBP_Average	3:41760625	rs3890604	t	c	0.7394	-0.5403	0.0804	1.77e-11	--?------?--	0	4.627
DBP_Average	3:41760895	rs1125203	t	c	0.2586	0.5338	0.0803	3.05e-11	++?++++++?++	0	4.32
DBP_Average	3:41761083	rs2371623	t	c	0.2667	0.4895	0.077	2.02e-10	++++++++++++	0	6.3
DBP_Average	3:41761828	rs9825741	a	t	0.2667	0.4898	0.077	1.96e-10	++++++++++++	0	6.35
DBP_Average	3:41761917	rs11457888	t	ta	0.2111	0.5212	0.098	1.06e-07	++??++?++?++	0	3.831
DBP_Average	3:41762002	rs9863915	a	g	0.7415	-0.5073	0.0773	5.28e-11	------------	0	6.37
DBP_Average	3:41762062	rs9826058	a	g	0.2649	0.4923	0.0771	1.73e-10	++++++++++++	0	6.296
DBP_Average	3:41762535	rs9830469	a	g	0.2646	0.4925	0.0772	1.74e-10	++++++++++++	0	6.364
DBP_Average	3:41763155	rs9869440	c	g	0.7333	-0.4885	0.077	2.2e-10	------------	0	6.313
DBP_Average	3:41763711	rs17060961	a	g	0.2667	0.4889	0.0769	2.11e-10	++++++++++++	0	6.397
DBP_Average	3:41764014	rs138239252	t	c	0.7414	-0.502	0.0773	8.3e-11	------------	0	6.348
DBP_Average	3:41764300	rs9874975	a	g	0.7433	-0.5353	0.0805	2.97e-11	--?------?--	0	4.267
DBP_Average	3:41765955	rs7651190	a	g	0.2574	0.5048	0.0774	7e-11	++++++++++++	0	6.43
DBP_Average	3:41767154	rs9882329	t	c	0.2589	0.5054	0.0773	6.2e-11	++++++++++++	0	6.316
DBP_Average	3:41767234	rs6801343	t	c	0.7332	-0.491	0.077	1.77e-10	------------	0	6.278
DBP_Average	3:41772718	rs6599170	c	g	0.257	0.5025	0.0771	7.22e-11	++++++++++++	0	6.382
DBP_Average	3:41777028	rs6781326	t	c	0.2583	0.5011	0.0772	8.57e-11	++++++++++++	0	6.778
DBP_Average	3:41786009	rs6599175	t	c	0.2649	0.5192	0.0784	3.57e-11	++?++++++?+-	0	4.515
DBP_Average	3:41787233	rs73069394	a	g	0.724	-0.4958	0.0758	6e-11	-----------+	0	6.261
DBP_Average	3:41787236	rs73069396	a	t	0.276	0.4959	0.0758	5.94e-11	+++++++++++-	0	6.246
DBP_Average	3:41788492	rs6599176	t	g	0.267	0.5282	0.0767	5.72e-12	++?+++++++++	0	6.558
DBP_Average	3:41792655	rs17061431	t	c	0.2717	0.4816	0.0773	4.7e-10	++?++++++++-	0	6.796
DBP_Average	3:41794161	rs9868066	a	t	0.7282	-0.4828	0.0773	4.24e-10	--?--------+	0	6.728
DBP_Average	3:41794937	rs7650227	t	g	0.2668	0.4987	0.0774	1.18e-10	++?++++++-+-	0	6.694
DBP_Average	3:41798038	rs57479675	t	c	0.7293	-0.479	0.077	4.99e-10	--?------+-+	0	6.809
DBP_Average	3:41798547	rs146197353	a	ataaac	0.7858	-0.5285	0.0965	4.32e-08	--??--?--?-+	0	4.369
DBP_Average	3:41798941	rs7616123	a	g	0.2792	0.4848	0.0769	2.91e-10	++?++++++++-	0	7.78
DBP_Average	3:41799414	rs76471037	t	c	0.2707	0.481	0.077	4.24e-10	++?++++++-+-	0	6.87
DBP_Average	3:41802815	rs5848609	g	gtta	0.2151	0.5214	0.0972	8.08e-08	++??++?++?++	0	3.951
DBP_Average	3:41803385	rs79548696	t	c	0.721	-0.497	0.0762	6.78e-11	---------+-+	0	6.528
DBP_Average	3:41804581	rs9311288	c	g	0.264	0.5042	0.0763	3.93e-11	+++++++++-++	0	7.13
DBP_Average	3:41805670	rs9854838	a	c	0.737	-0.5024	0.0763	4.62e-11	---------+--	0	7.197
DBP_Average	3:41807448	rs9865127	t	c	0.7368	-0.5028	0.0764	4.54e-11	---------+--	0	7.098
DBP_Average	3:41810364	rs17062109	t	c	0.7063	-0.4721	0.0748	2.73e-10	---------+--	0	7.445
DBP_Average	3:41810539	rs73071329	a	g	0.7062	-0.4589	0.0749	8.95e-10	---------+--	0	7.901
DBP_Average	3:41812032	.	t	c	0.2627	0.4847	0.0761	1.87e-10	+++++++++-++	0	8.236
DBP_Average	3:41812032	rs9832037	t	c	0.2627	0.4847	0.0761	1.87e-10	+++++++++-++	0	8.236
DBP_Average	3:41813104	rs9837273	t	c	0.2229	0.4561	0.0916	6.43e-07	+++?++?++-++	0	8.537
DBP_Average	3:41813557	rs7631914	t	c	0.2853	0.4751	0.0751	2.53e-10	+++++++++-++	0	7.525
DBP_Average	3:41815202	rs56205414	t	g	0.7058	-0.4655	0.0751	5.81e-10	---------+--	0	7.91
DBP_Average	3:41816673	rs111877184	c	g	0.7765	-0.5127	0.0948	6.32e-08	---?--?--?--	0	7.016
DBP_Average	3:41817951	rs7631057	t	c	0.7606	-0.4472	0.079	1.54e-08	+-?------+--	1.4	10.144
DBP_Average	3:41822054	rs9857175	t	g	0.2852	0.4909	0.075	5.87e-11	+++++++++-++	0	7.509
DBP_Average	3:41822313	rs9875107	a	t	0.2948	0.4669	0.0748	4.28e-10	+++++++++-++	0	8.383
DBP_Average	3:41822708	rs9842261	a	g	0.7174	-0.4727	0.0761	5.34e-10	--?------+--	0	7.308
DBP_Average	3:41824480	rs6803560	a	g	0.2593	0.4846	0.0772	3.47e-10	++?++++++-++	0	7.522
DBP_Average	3:41824556	rs6803652	a	g	0.2625	0.5106	0.0789	9.61e-11	++?++++++?++	0	5.549
DBP_Average	3:41824696	rs35338196	g	gt	0.2258	0.5032	0.0955	1.36e-07	++??++?++?++	0	5.103
DBP_Average	3:41825953	rs116333066	a	g	0.9537	-1.4096	0.2709	1.96e-07	----????????	74.6	11.813
DBP_Average	3:41827026	rs10212536	a	g	0.2946	0.4803	0.0775	5.61e-10	++?++++++?++	0	5.689
DBP_Average	3:41827522	rs9840037	t	c	0.7051	-0.4688	0.0746	3.35e-10	---------+--	0	8.123
DBP_Average	3:41833493	rs9834098	a	g	0.2942	0.455	0.0747	1.15e-09	++++++++++++	0	6.296
DBP_Average	3:41833907	rs73828280	a	t	0.2963	0.4596	0.0769	2.3e-09	+++++++++++?	0	7.269
DBP_Average	3:41834492	rs12185908	a	c	0.2947	0.4639	0.0748	5.6e-10	++++++++++++	0	6.345
DBP_Average	3:41834639	rs12186076	t	c	0.2951	0.4677	0.0748	3.99e-10	++++++++++++	0	6.336
DBP_Average	3:41839219	rs2371627	a	g	0.2538	0.4722	0.0765	6.78e-10	++++++++++++	0	6.725
DBP_Average	3:41839370	rs4621303	a	t	0.7149	-0.4505	0.0751	1.98e-09	------------	0	6.28
DBP_Average	3:41841270	rs6776724	a	g	0.2863	0.4747	0.075	2.44e-10	++++++++++++	0	5.931
DBP_Average	3:41842129	rs6599178	t	c	0.7378	-0.4798	0.076	2.69e-10	------------	0	7.014
DBP_Average	3:41842415	rs7626217	a	g	0.2863	0.4768	0.075	2.05e-10	++++++++++++	0	6.075
DBP_Average	3:41844641	rs147507297	ct	c	0.2256	0.4862	0.0962	4.32e-07	++??++?++?++	0	5.11
DBP_Average	3:41846142	rs77537349	a	g	0.2112	0.4924	0.095	2.2e-07	+++?++?++?++	0	4.362
DBP_Average	3:41848627	rs7647561	a	t	0.7651	-0.4885	0.0932	1.59e-07	---?--?--?--	0	4.944
DBP_Average	3:41849670	rs7648357	a	g	0.2858	0.4811	0.075	1.45e-10	+++++++++++-	0	6.386
DBP_Average	3:41851718	rs6796210	t	c	0.2622	0.4884	0.0789	5.89e-10	++?++++++?+-	0	5.305
DBP_Average	3:41851959	rs73077367	a	g	0.7091	-0.4588	0.076	1.57e-09	--?--------+	0	6.1
DBP_Average	3:41853125	rs7646144	a	t	0.7326	-0.4123	0.0768	7.84e-08	--?--------+	0	7.425
DBP_Average	3:41853161	rs7632387	t	c	0.7265	-0.4202	0.0764	3.78e-08	--?--------+	0	7.542
DBP_Average	3:41855284	rs6599179	t	c	0.7372	-0.4865	0.0788	6.57e-10	--?------?-+	0	5.229
DBP_Average	3:41858731	rs7648578	t	c	0.7382	-0.4814	0.0759	2.32e-10	-----------+	0	7.195
DBP_Average	3:41861013	rs59543183	g	ga	0.7894	-0.4758	0.0961	7.38e-07	--??--?--?-+	0	5.091
DBP_Average	3:41862232	rs6783001	a	c	0.737	-0.4785	0.0759	2.91e-10	------------	0	6.529
DBP_Average	3:41862250	rs6795797	a	g	0.2629	0.4788	0.0759	2.84e-10	++++++++++++	0	6.513
DBP_Average	3:41864517	rs141965533	a	at	0.2259	0.496	0.0957	2.15e-07	++??++?++?++	0	3.781
DBP_Average	3:41864564	rs73079324	t	c	0.2664	0.4879	0.0759	1.29e-10	+++++++++++-	0	8.403
DBP_Average	3:41864697	rs73079327	a	t	0.2653	0.4809	0.0757	2.17e-10	+++++++++++-	0	7.329
DBP_Average	3:41864872	rs6790732	t	c	0.7347	-0.481	0.0757	2.16e-10	-----------+	0	7.329
DBP_Average	3:41865355	rs6768438	a	g	0.7348	-0.48	0.0758	2.47e-10	-----------+	0	7.143
DBP_Average	3:41865843	rs7649989	a	c	0.2196	0.5039	0.0941	8.47e-08	+++?++?++?+-	0	6.222
DBP_Average	3:41866093	rs7652541	a	g	0.2181	0.4983	0.0944	1.32e-07	+++?++?++?+-	0	5.632
DBP_Average	3:41866599	rs59553563	a	t	0.7877	-0.5054	0.0972	1.99e-07	---?--?--?-+	0	5.723
DBP_Average	3:41866786	rs59849553	a	g	0.7794	-0.4986	0.094	1.15e-07	---?--?--?-+	0	5.348
DBP_Average	3:41867643	rs35475272	t	c	0.2382	0.5078	0.0821	6.2e-10	+++++++++?+-	0	9.747
DBP_Average	3:41868280	rs144418074	a	t	0.227	0.7156	0.1295	3.28e-08	+++?++?++?++	0	2.657
DBP_Average	3:41869365	rs59307944	t	c	0.7819	-0.5093	0.095	8.26e-08	---?--?--?-+	10.3	8.914
DBP_Average	3:41869427	rs35728523	a	c	0.2185	0.5276	0.0954	3.16e-08	+++?++?++?+-	15.8	9.496
DBP_Average	3:41871356	rs111634789	t	c	0.2118	0.4967	0.0971	3.15e-07	++??++?++?+-	0	4.322
DBP_Average	3:41873778	rs6803198	c	g	0.2615	0.4856	0.076	1.65e-10	+++++++++++-	0	8.021
DBP_Average	3:41874343	rs7616844	a	g	0.2614	0.4873	0.076	1.43e-10	+++++++++++-	0	7.983
DBP_Average	3:41878661	rs9869207	c	g	0.2648	0.4847	0.0758	1.58e-10	+++++++++++-	0	7.984
DBP_Average	3:41881107	rs7624372	a	t	0.7378	-0.496	0.0759	6.45e-11	-----------+	0	7.932
DBP_Average	3:41881351	rs7622259	a	t	0.2622	0.4958	0.0759	6.66e-11	+++++++++++-	0	8.013
DBP_Average	3:41881801	rs9830064	t	c	0.2591	0.4953	0.0761	7.63e-11	+++++++++++-	0	7.974
DBP_Average	3:41882323	rs114960066	a	g	0.2623	0.4942	0.0759	7.66e-11	+++++++++++-	0	8.003
DBP_Average	3:41882357	rs146707962	t	c	0.2622	0.4943	0.0759	7.51e-11	+++++++++++-	0	8.009
DBP_Average	3:41882905	rs114714860	c	g	0.7412	-0.496	0.0761	7.14e-11	-----------+	0	7.815
DBP_Average	3:41883019	rs113449797	a	g	0.2623	0.4942	0.0759	7.61e-11	+++++++++++-	0	7.961
DBP_Average	3:41883355	rs112868731	a	c	0.2175	0.5103	0.0939	5.46e-08	+++?++?++?+-	0	6.123
DBP_Average	3:41883501	rs55941479	a	g	0.2623	0.4947	0.0759	7.2e-11	+++++++++++-	0	7.941
DBP_Average	3:41884899	rs7642083	a	g	0.7377	-0.4915	0.0759	9.52e-11	-----------+	0	7.935
DBP_Average	3:41885655	rs9823027	t	c	0.2591	0.4758	0.0772	7.09e-10	++?++++++++-	0	6.585
DBP_Average	3:41885697	rs9840532	a	g	0.2659	0.5132	0.0778	4.13e-11	+++++++++?+-	0	7.552
DBP_Average	3:41885722	rs11928580	t	c	0.7337	-0.4805	0.0778	6.5e-10	--+------?-+	0	6.98
DBP_Average	3:41885723	rs11917248	t	c	0.2662	0.4794	0.0778	7.08e-10	++-++++++?+-	0	6.959
DBP_Average	3:41886459	rs201354327	cttt	c	0.2106	0.4747	0.0961	7.84e-07	++??++?++?+-	0	4.625
DBP_Average	3:41886459	.	cttt	c	0.2106	0.4747	0.0961	7.84e-07	++??++?++?+-	0	4.625
DBP_Average	3:41887777	rs6797165	a	g	0.237	0.4741	0.0779	1.16e-09	+++++++++++-	0	9.202
DBP_Average	3:41889281	rs9820192	a	g	0.7373	-0.4971	0.0759	5.71e-11	-----------+	0	7.92
DBP_Average	3:41889773	rs10662179	t	tca	0.2097	0.4902	0.0961	3.38e-07	++??++?++?+-	0	4.564
DBP_Average	3:41889995	rs6791806	t	c	0.7375	-0.4937	0.0787	3.56e-10	--?------?-+	0	5.203
DBP_Average	3:41890803	rs17064124	a	g	0.259	0.495	0.076	7.39e-11	+++++++++++-	0	7.772
DBP_Average	3:41892456	rs12107693	t	c	0.2626	0.4954	0.0759	6.65e-11	+++++++++++-	0	8.209
DBP_Average	3:41892503	rs12107296	c	g	0.2592	0.4965	0.0761	6.67e-11	+++++++++++-	0	8.09
DBP_Average	3:41893771	rs9883369	a	t	0.2589	0.4936	0.076	8.48e-11	+++++++++++-	0	7.83
DBP_Average	3:41894034	rs6802340	t	c	0.2624	0.4946	0.0759	7.08e-11	+++++++++++-	0	8.008
DBP_Average	3:41894440	rs1016669	t	c	0.2627	0.4954	0.0787	3.08e-10	++?++++++?+-	0	5.138
DBP_Average	3:41895802	rs9865780	a	g	0.2622	0.4957	0.0759	6.35e-11	+++++++++++-	0	7.988
DBP_Average	3:41895893	rs9828398	t	c	0.7375	-0.4943	0.0758	7.08e-11	-----------+	0	7.891
DBP_Average	3:41895967	rs9866092	a	c	0.2623	0.4952	0.0758	6.6e-11	+++++++++++-	0	8.039
DBP_Average	3:41896939	rs75456031	a	g	0.047	1.3641	0.2635	2.25e-07	++++????????	79.9	14.935
DBP_Average	3:41897046	rs6763829	a	g	0.2588	0.4935	0.076	8.61e-11	+++++++++++-	0	7.62
DBP_Average	3:41898108	rs777861785	t	c	0.7247	-0.5217	0.0786	3.22e-11	---------?-+	0	7.995
DBP_Average	3:41898108	rs35167597	t	c	0.7247	-0.5217	0.0786	3.22e-11	---------?-+	0	7.995
DBP_Average	3:41899362	rs138421212	a	ag	0.2108	0.4823	0.096	5.09e-07	++??++?++?+-	0	4.53
DBP_Average	3:41900951	rs2625667	a	c	0.7375	-0.494	0.0759	7.43e-11	-----------+	0	7.984
DBP_Average	3:41902964	rs1717028	t	c	0.7324	-0.4806	0.0758	2.34e-10	-----------+	0	7.601
DBP_Average	3:41902972	rs1716674	c	g	0.7357	-0.4644	0.077	1.66e-09	--?--------+	0	6.263
DBP_Average	3:41903208	rs1716676	t	c	0.2673	0.4743	0.0758	3.83e-10	+++++++++++-	0	7.595
DBP_Average	3:41905196	rs1607908	t	g	0.2622	0.4951	0.0759	6.71e-11	+++++++++++-	0	7.997
DBP_Average	3:41905339	rs1716679	t	c	0.2671	0.4775	0.0758	2.92e-10	+++++++++++-	0	7.908
DBP_Average	3:41905668	rs111749243	t	tg	0.2095	0.4938	0.0961	2.79e-07	++??++?++?+-	0	4.703
DBP_Average	3:41905791	rs1717031	t	g	0.7329	-0.4784	0.0757	2.68e-10	-----------+	0	7.849
DBP_Average	3:41905930	rs2625668	t	c	0.2672	0.4769	0.0757	3.02e-10	+++++++++++-	0	7.827
DBP_Average	3:41906183	rs1613759	a	g	0.7329	-0.4766	0.0757	3.13e-10	-----------+	0	7.83
DBP_Average	3:41906404	rs1615543	t	c	0.7329	-0.4774	0.0757	2.89e-10	-----------+	0	7.825
DBP_Average	3:41907850	rs1716668	t	c	0.2672	0.4777	0.0757	2.83e-10	+++++++++++-	0	7.856
DBP_Average	3:41908681	rs1716669	a	g	0.2622	0.4954	0.0759	6.69e-11	+++++++++++-	0	7.975
DBP_Average	3:41910159	rs148042640	a	at	0.7834	-0.4723	0.096	8.61e-07	--??--?--?-+	0	5.617
DBP_Average	3:41910216	rs1717033	t	c	0.7443	-0.481	0.0772	4.75e-10	--?--------+	0	6.452
DBP_Average	3:41913617	rs1717018	a	g	0.7362	-0.4618	0.077	1.97e-09	--?--------+	0	6.603
DBP_Average	3:41914000	rs1617271	t	g	0.7361	-0.4612	0.0769	2.04e-09	--?--------+	0	6.481
DBP_Average	3:41914139	rs150798726	cattatt	c	0.7874	-0.4758	0.0961	7.41e-07	--??--?--?-+	0	5.022
DBP_Average	3:41914213	rs1619558	c	g	0.2639	0.4599	0.0769	2.25e-09	++?++++++++-	0	6.526
DBP_Average	3:41914898	rs2683696	t	c	0.2319	0.44	0.0793	2.87e-08	++?++++++++-	0	7.207
DBP_Average	3:41914928	rs2683695	t	c	0.7442	-0.4801	0.0773	5.21e-10	--?--------+	0	6.548
DBP_Average	3:41915616	rs1717017	a	c	0.2674	0.4741	0.0786	1.59e-09	++?++++++?+-	0	5.099
DBP_Average	3:41917395	rs1717014	t	c	0.7362	-0.4536	0.0768	3.56e-09	--?--------+	0	6.065
DBP_Average	3:41918456	rs1716657	t	c	0.7362	0.4546	0.0768	3.3e-09	++?++++++++-	0	6.246
DBP_Average	3:41918706	rs1716655	a	g	0.266	-0.4847	0.0787	7.22e-10	--?------?-+	0	5.516
DBP_Average	3:41918992	rs9839213	t	c	0.2557	-0.4744	0.0772	8.02e-10	--?--------+	0	6.277
DBP_Average	3:41919499	rs10865914	t	c	0.7362	0.4547	0.0768	3.28e-09	++?++++++++-	0	6.238
DBP_Average	3:41920401	rs6794477	t	c	0.7362	0.458	0.0768	2.46e-09	++?++++++++-	0	6.513
DBP_Average	3:41920422	rs34327029	a	ag	0.7876	0.4701	0.096	9.65e-07	++??++?++?+-	0	4.951
DBP_Average	3:41921681	rs1716641	t	c	0.7444	0.4749	0.0772	7.83e-10	++?++++++++-	0	6.322
DBP_Average	3:41921810	rs79211428	t	c	0.7982	-0.4382	0.0828	1.2e-07	--?----+---?	0	7.347
DBP_Average	3:41922102	rs1716690	t	g	0.265	-0.453	0.0768	3.63e-09	--?--------+	0	6.415
DBP_Average	3:41923074	rs1716683	a	g	0.2651	-0.4522	0.0767	3.77e-09	--?--------+	0	6.135
DBP_Average	3:41924333	rs1716997	a	g	0.2653	-0.4532	0.0768	3.54e-09	--?--------+	0	6.249
DBP_Average	3:41925260	rs113374533	cagagaaaaaacaagtga	c	0.2098	-0.4964	0.096	2.35e-07	--??--?--?-+	0	4.635
DBP_Average	3:41925398	rs1052501	t	c	0.7314	0.4676	0.0784	2.44e-09	++?++++++?+-	0	5.082
DBP_Average	3:41926546	rs1716688	a	g	0.7347	0.4565	0.0768	2.76e-09	++?++++++++-	0	6.724
DBP_Average	3:41927273	rs4973991	t	c	0.7349	0.4545	0.0768	3.2e-09	++?++++++++-	0	6.63
DBP_Average	3:41927449	rs1629460	t	g	0.265	-0.4565	0.0768	2.77e-09	--?--------+	0	6.467
DBP_Average	3:41927452	rs1629462	c	g	0.735	0.4566	0.0768	2.77e-09	++?++++++++-	0	6.473
DBP_Average	3:41927938	rs9838965	t	c	0.744	0.4838	0.0772	3.62e-10	++?++++++++-	0	6.826
DBP_Average	3:41928044	rs9839399	a	g	0.7408	0.5029	0.0788	1.78e-10	++?++++++?+-	0	5.414
DBP_Average	3:41928301	rs9839491	t	c	0.7407	0.4834	0.077	3.51e-10	++?++++++++-	0	6.847
DBP_Average	3:41928317	rs56167033	t	c	0.7978	-0.4529	0.0825	4.07e-08	--?----+---?	0	7.865
DBP_Average	3:41929538	rs59873855	t	c	0.2021	0.4491	0.0825	5.32e-08	++?++++-+++?	0	8.065
DBP_Average	3:41929960	rs1716660	a	g	0.7439	0.4831	0.0771	3.67e-10	++?++++++++-	0	6.778
DBP_Average	3:41930041	rs1716999	c	g	0.2562	-0.4816	0.0771	4.15e-10	--?--------+	0	6.735
DBP_Average	3:41930219	rs1717000	a	c	0.2588	-0.498	0.0789	2.76e-10	--?------?-+	0	5.222
DBP_Average	3:41932938	rs11717540	a	g	0.7362	0.466	0.0768	1.32e-09	++?++++++++-	0	7.094
DBP_Average	3:41934949	rs1717001	a	g	0.7362	0.4638	0.0768	1.57e-09	++?++++++++-	0	6.835
DBP_Average	3:41935811	rs1716696	t	c	0.7442	0.4861	0.0772	3.11e-10	++?++++++++-	0	7.192
DBP_Average	3:41936668	rs1717002	a	g	0.7442	0.4834	0.0772	3.81e-10	++?++++++++-	0	6.91
DBP_Average	3:41937000	rs1717003	t	c	0.7362	0.4644	0.0768	1.5e-09	++?++++++++-	0	6.923
DBP_Average	3:41940448	rs1717006	a	c	0.7358	0.4614	0.0768	1.88e-09	++?++++++++-	0	6.797
DBP_Average	3:41942199	rs1717007	t	c	0.2566	-0.4861	0.0772	3e-10	--?--------+	0	6.884
DBP_Average	3:41942498	rs4615050	a	t	0.7355	0.4648	0.0767	1.39e-09	++?++++++++-	0	6.909
DBP_Average	3:41945144	rs1613233	a	g	0.2563	-0.4831	0.0771	3.76e-10	--?--------+	0	7.161
DBP_Average	3:41946308	rs1717009	t	c	0.2568	-0.4804	0.0769	4.2e-10	--?--------+	0	6.55
DBP_Average	3:41946903	rs1717010	a	g	0.7351	0.4604	0.0765	1.78e-09	++?++++++++-	0	6.419
DBP_Average	3:41948255	rs1717012	a	g	0.7319	0.4772	0.0754	2.43e-10	+++++++++++-	0	7.971
DBP_Average	3:41948378	rs1716664	a	g	0.7319	0.4771	0.0754	2.44e-10	+++++++++++-	0	7.962
DBP_Average	3:41950033	rs13076952	a	g	0.7404	0.5013	0.0759	4.04e-11	+++++++++++-	0	8.516
DBP_Average	3:41951186	rs12330363	a	g	0.732	0.484	0.0755	1.47e-10	+++++++++++-	0	8.801
DBP_Average	3:41951576	rs13087719	t	c	0.7404	0.4993	0.076	4.94e-11	+++++++++++-	0	8.195
DBP_Average	3:41951715	rs13088394	a	g	0.7352	0.4659	0.0767	1.27e-09	++?++++++++-	0	7.08
DBP_Average	3:41951952	rs11711210	c	g	0.7404	0.4985	0.076	5.3e-11	+++++++++++-	0	8.178
DBP_Average	3:41953564	.	a	g	0.129	0.4862	0.0984	7.82e-07	+-+++++++++?	15.8	11.874
DBP_Average	3:41954587	rs9822598	a	g	0.7343	0.5161	0.0775	2.77e-11	+++++++++?+-	0	6.805
DBP_Average	3:41954588	rs9822288	t	c	0.7343	0.516	0.0775	2.78e-11	+++++++++?+-	0	6.797
DBP_Average	3:41955714	rs1628874	a	g	0.7406	0.4962	0.076	6.7e-11	+++++++++++-	0	7.693
DBP_Average	3:41955913	rs1717034	a	g	0.2628	-0.4992	0.0758	4.64e-11	-----------+	0	8.478
DBP_Average	3:41957466	rs1716698	t	g	0.2592	-0.497	0.076	6.26e-11	-----------+	0	7.779
DBP_Average	3:41959037	.	t	c	0.2593	-0.497	0.076	6.26e-11	-----------+	0	7.697
DBP_Average	3:41959452	rs13321282	t	c	0.7351	0.4961	0.0758	6.12e-11	+++++++++++-	0	8.808
DBP_Average	3:41960006	rs1716975	t	c	0.261	-0.4873	0.0787	6.1e-10	--?------?-+	0	4.777
DBP_Average	3:41962662	rs1716981	t	g	0.7379	0.5085	0.0759	2.11e-11	+++++++++++-	0	8.108
DBP_Average	3:41962818	rs1716661	t	c	0.7251	0.4909	0.0753	6.87e-11	+++++++++++-	0	7.333
DBP_Average	3:41962963	rs1716982	t	c	0.738	0.5073	0.0759	2.36e-11	+++++++++++-	0	8.041
DBP_Average	3:41964128	.	a	g	0.7379	0.5067	0.0759	2.49e-11	+++++++++++-	0	8.133
DBP_Average	3:41964128	rs1716983	a	g	0.7379	0.5067	0.0759	2.49e-11	+++++++++++-	0	8.133
DBP_Average	3:41964648	rs9809833	a	g	0.2757	-0.4867	0.0752	9.59e-11	-----------+	0	7.508
DBP_Average	3:41965234	rs1615243	t	c	0.738	0.504	0.0759	3.12e-11	+++++++++++-	0	7.645
DBP_Average	3:41965532	rs1716984	a	g	0.7637	0.4773	0.078	9.58e-10	+++++++++++-	0	7.966
DBP_Average	3:41965865	rs1716642	a	c	0.2622	-0.5036	0.0788	1.64e-10	--?------?-+	0	4.816
DBP_Average	3:41967192	rs1716643	t	c	0.7379	0.5057	0.0759	2.7e-11	+++++++++++-	0	7.739
DBP_Average	3:41968608	rs144971964	a	g	0.9578	-1.4162	0.2761	2.92e-07	----????????	75.2	12.089
DBP_Average	3:41968894	rs1716985	t	g	0.2587	-0.4942	0.0761	8.34e-11	-----------+	0	6.835
DBP_Average	3:41970743	rs7622665	t	c	0.2586	-0.4944	0.0761	8.21e-11	-----------+	0	6.868
DBP_Average	3:41975099	rs1716651	a	t	0.2081	-0.4627	0.0931	6.77e-07	--??--?----+	0	5.221
DBP_Average	3:41975535	rs1716652	a	t	0.2586	-0.5041	0.0762	3.67e-11	-----------+	0	7.66
DBP_Average	3:41976040	rs939558	a	c	0.7416	0.5023	0.0761	4.06e-11	+++++++++++-	0	7.278
DBP_Average	3:41980199	.	t	c	0.2637	-0.5005	0.0758	4.01e-11	-----------+	0	7.216
DBP_Average	3:41981490	rs1717020	a	c	0.7253	0.5013	0.0752	2.54e-11	+++++++++++-	0	7.14
DBP_Average	3:41981867	rs76191830	t	c	0.9476	-2.2072	0.435	3.9e-07	---?????????	80.8	10.425
DBP_Average	3:41981867	rs76191830	t	c	0.9476	-2.2072	0.435	3.9e-07	---?????????	80.8	10.425
DBP_Average	3:41983786	rs1716692	a	g	0.7373	0.5086	0.0758	1.9e-11	+++++++++++-	0	7.193
DBP_Average	3:41983860	rs1717021	a	t	0.2583	-0.4985	0.076	5.39e-11	-----------+	0	6.56
DBP_Average	3:41984213	rs1717023	a	g	0.7373	0.5092	0.0758	1.8e-11	+++++++++++-	0	7.231
DBP_Average	3:41984774	rs10707754	t	tg	0.7896	0.4852	0.0959	4.22e-07	++??++?++?+-	0	4.121
DBP_Average	3:41984800	rs1624519	a	g	0.7373	0.5083	0.0758	1.95e-11	+++++++++++-	0	7.251
DBP_Average	3:41984888	rs1717024	a	c	0.7374	0.5017	0.0754	2.89e-11	+++++++++++-	0	7.123
DBP_Average	3:41985600	rs1716693	t	c	0.7418	0.494	0.0757	6.64e-11	+++++++++++-	0	6.41
DBP_Average	3:41985812	rs9876960	t	c	0.7375	0.5029	0.0754	2.58e-11	+++++++++++-	0	7.16
DBP_Average	3:41986399	rs1716694	t	g	0.7763	0.483	0.0903	8.72e-08	+++?++?++++-	0	6.397
DBP_Average	3:41987523	rs10716860	a	ac	0.7897	0.4888	0.0959	3.43e-07	++??++?++?+-	0	4.212
DBP_Average	3:41987920	rs1717027	t	c	0.2624	-0.5098	0.0757	1.66e-11	-----------+	0	7.353
DBP_Average	3:41988695	rs1716695	t	c	0.742	0.4982	0.076	5.48e-11	+++++++++++-	0	6.786
DBP_Average	3:41990122	rs7372217	a	g	0.7417	0.5036	0.0788	1.67e-10	++?++++++?+-	0	4.795
DBP_Average	3:41990807	rs562792302	c	g	0.8663	-0.5037	0.1005	5.36e-07	-+-------?-?	12.9	10.335
DBP_Average	3:41990829	.	a	c	0.2669	-0.4964	0.0773	1.35e-10	---------?-+	0	5.855
DBP_Average	3:41990829	rs12330747	a	c	0.2669	-0.4964	0.0773	1.35e-10	---------?-+	0	5.855
DBP_Average	3:41992408	rs6599192	a	g	0.7362	0.513	0.0757	1.24e-11	+++++++++++-	0	7.641
DBP_Average	3:41996136	rs2272007	t	c	0.2593	-0.5007	0.0788	2.11e-10	--?------?-+	0	4.873
DBP_Average	3:41997059	rs2272006	t	c	0.7418	0.5007	0.0761	4.72e-11	+++++++++++-	0	7.069
DBP_Average	3:41998412	rs9842305	a	g	0.7418	0.503	0.0761	3.89e-11	+++++++++++-	0	7.206
DBP_Average	3:42000913	rs1474219	a	g	0.7368	0.5062	0.0759	2.54e-11	+++++++++++-	0	7.706
DBP_Average	3:42002811	rs11717170	c	g	0.7314	0.5059	0.0774	6.24e-11	+++++++++?+-	0	7.484
DBP_Average	3:42004781	rs2090801	a	g	0.2602	-0.4833	0.0761	2.1e-10	-----------+	0	7.942
DBP_Average	3:42005734	rs12492599	a	c	0.7401	0.486	0.076	1.63e-10	+++++++++++-	0	7.857
DBP_Average	3:42009726	rs9835059	a	g	0.2621	-0.4862	0.076	1.56e-10	------------	0	7.388
DBP_Average	3:42012719	rs7373694	a	g	0.7387	0.49	0.076	1.14e-10	++++++++++++	0	7.725
DBP_Average	3:42013850	rs9856633	a	g	0.262	-0.4869	0.0758	1.37e-10	------------	0	7.303
DBP_Average	3:42173101	rs576827745	t	c	0.1565	0.4916	0.1001	9.12e-07	++-+-+-++?+?	22.4	11.6
DBP_Average	4:143735741	rs1014464	a	c	0.6688	-0.4059	0.0824	8.37e-07	+-----------	0	7.212
DBP_Average	4:27731353	rs192209302	t	c	0.0373	2.4423	0.495	8.07e-07	????++?????+	60.3	5.038
DBP_Average	5:177663552	rs6899215	t	c	0.3304	-0.3656	0.0715	3.18e-07	--+---------	0	5.838
DBP_Average	6:39149784	rs9394577	t	c	0.2126	-0.3904	0.0792	8.11e-07	-+?---+--?--	0	6.6
DBP_Average	7:27159136	rs6969780	c	g	0.7922	-0.4161	0.0831	5.59e-07	+----------+	0	8.041
DBP_Average	7:47685481	rs4720604	t	c	0.5307	0.3241	0.0653	6.82e-07	++++-+++++++	0	10.943
DBP_Average	8:120444158	rs1461693	t	c	0.7396	0.3532	0.0716	8.18e-07	++++++++++--	22.5	14.188
DBP_Average	8:120448664	rs7012790	a	g	0.7405	0.3603	0.0716	4.79e-07	++++++++++--	21.6	14.029
DBP_Average	8:120449997	rs11784242	a	g	0.2605	-0.3522	0.0717	9.13e-07	----------++	19.2	13.622
DBP_Average	8:120450605	rs1461696	t	c	0.7402	0.3531	0.0718	8.61e-07	++++++++++--	19.7	13.692
DBP_Average	8:120451323	rs11782103	a	t	0.7402	0.3543	0.0718	7.94e-07	++++++++++--	19.4	13.646
DBP_Average	8:120451362	rs11778491	c	g	0.7402	0.3527	0.0718	8.89e-07	++++++++++--	19.9	13.727
DBP_Baseline	12:112151742	.	a	c	0.6316	0.4775	0.0944	4.2e-07	+++++++++?+-	23.3	13.041
DBP_Baseline	12:112151742	rs847888	a	c	0.6316	0.4775	0.0944	4.2e-07	+++++++++?+-	23.3	13.041
DBP_Baseline	12:76172387	.	a	agaaaa	0.1658	1.682	0.3382	6.59e-07	++??????????	15.3	1.18
DBP_Baseline	13:113123944	rs7321562	a	g	0.062	0.8256	0.1633	4.27e-07	++?++++++?++	0	7.138
DBP_Baseline	13:113124321	rs7329323	c	g	0.0597	0.8352	0.1644	3.77e-07	++-++++++-++	0	10.848
DBP_Baseline	13:113124855	rs7139708	a	c	0.0596	0.8273	0.1647	5.12e-07	++-++++++-++	3.8	11.432
DBP_Baseline	13:113126217	rs72656126	t	g	0.9382	-0.832	0.164	3.94e-07	--+------+--	3.5	11.399
DBP_Baseline	13:113128885	rs72656129	a	g	0.9404	-0.8402	0.167	4.91e-07	--+------+--	3.3	11.37
DBP_Baseline	13:31342878	rs115015347	t	c	0.9468	-1.6287	0.3267	6.21e-07	----??+?????	0	1.604
DBP_Baseline	13:55232586	rs80323129	a	g	0.0112	3.3782	0.6707	4.74e-07	++?+????????	0	0.367
DBP_Baseline	14:64947620	rs35262226	a	g	0.1073	-0.7513	0.1535	9.88e-07	-----------?	0	8.929
DBP_Baseline	19:51445018	rs2659087	t	c	0.5395	-0.6587	0.1306	4.56e-07	--??--?+-?--	56.2	15.981
DBP_Baseline	2:178565312	rs149671499	t	c	0.9544	5.985	1.222	9.7e-07	???????????+	0	0
DBP_Baseline	2:178657288	rs144950048	t	c	0.0487	-5.9	1.205	9.77e-07	???????????-	0	0
DBP_Baseline	2:178657917	rs117196310	a	c	0.0487	-5.9	1.205	9.77e-07	???????????-	0	0
DBP_Baseline	2:178658774	rs141699710	c	g	0.951	5.988	1.203	6.44e-07	???????????+	0	0
DBP_Baseline	2:178659107	rs76372544	t	c	0.951	5.988	1.203	6.44e-07	???????????+	0	0
DBP_Baseline	2:178659595	rs187057404	a	c	0.9536	6.259	1.253	5.88e-07	???????????+	0	0
DBP_Baseline	2:178660484	rs140054918	t	c	0.0551	-5.838	1.159	4.73e-07	???????????-	0	0
DBP_Baseline	2:178660727	.	a	g	0.9458	6.008	1.161	2.28e-07	???????????+	0	0
DBP_Baseline	3:134102525	rs13084312	a	g	0.9888	-12.91	2.534	3.49e-07	??????-?????	0	0
DBP_Baseline	3:163418202	.	t	tc	0.9773	-4.4994	0.8868	3.91e-07	--??????????	0	0.071
DBP_Baseline	3:181443638	rs116780279	t	c	0.9795	3.9415	0.7603	2.17e-07	??????+??++?	0	0.029
DBP_Baseline	3:41750260	rs6599167	a	g	0.2923	0.6124	0.0962	1.91e-10	++?++++++?++	0	5.438
DBP_Baseline	3:41750323	rs6599168	t	c	0.2922	0.6024	0.0931	9.78e-11	++++++++++++	0	5.684
DBP_Baseline	3:41750973	rs6771928	a	g	0.7614	-0.5488	0.0978	2.01e-08	------------	0	6.965
DBP_Baseline	3:41750989	rs6763508	t	c	0.2925	0.6008	0.0933	1.22e-10	++++++++++++	0	5.917
DBP_Baseline	3:41751005	rs6809328	a	c	0.2203	0.5717	0.0978	5.08e-09	++++++++++++	0	5.808
DBP_Baseline	3:41751147	rs6794074	a	g	0.2467	0.6447	0.0954	1.39e-11	++++++++++++	0	3.765
DBP_Baseline	3:41751324	rs6794211	a	t	0.2924	0.5933	0.093	1.79e-10	++++++++++++	0	5.177
DBP_Baseline	3:41751333	rs6781529	t	c	0.7513	-0.6446	0.0951	1.19e-11	------------	0	3.65
DBP_Baseline	3:41753648	rs4616614	t	g	0.3002	0.4917	0.0931	1.28e-07	+--+++++++++	12.9	12.627
DBP_Baseline	3:41753679	rs4408846	a	g	0.2997	0.4898	0.0929	1.33e-07	+--+++++++++	14.6	12.876
DBP_Baseline	3:41754422	.	a	t	0.2963	0.5026	0.093	6.52e-08	++-+++++++++	5.4	11.623
DBP_Baseline	3:41754422	rs1025646	a	t	0.2963	0.5026	0.093	6.52e-08	++-+++++++++	5.4	11.623
DBP_Baseline	3:41754514	rs6807015	t	c	0.2999	0.4905	0.0928	1.26e-07	+--+++++++++	14.5	12.866
DBP_Baseline	3:41755359	rs9847006	t	c	0.2563	0.6193	0.0975	2.11e-10	++?++++++?++	0	3.718
DBP_Baseline	3:41756064	rs9869282	a	g	0.2564	0.6138	0.0944	7.76e-11	++++++++++++	0	3.76
DBP_Baseline	3:41756965	rs61744388	t	c	0.6918	-0.4575	0.0927	8e-07	-++---------	16	13.099
DBP_Baseline	3:41756986	rs61744385	a	t	0.3081	0.4594	0.0927	7.21e-07	+--+++++++++	16.8	13.216
DBP_Baseline	3:41757341	rs60458744	a	at	0.7888	-0.5929	0.1185	5.69e-07	--??--?--?--	0	3.04
DBP_Baseline	3:41758418	rs9866759	t	c	0.2564	0.6107	0.0944	9.69e-11	++++++++++++	0	3.936
DBP_Baseline	3:41759191	rs17060938	t	c	0.2585	0.6152	0.0942	6.42e-11	++++++++++++	0	3.949
DBP_Baseline	3:41759525	rs9852303	t	c	0.7416	-0.6172	0.0973	2.21e-10	--?------?--	0	3.805
DBP_Baseline	3:41760625	rs3890604	t	c	0.7394	-0.6198	0.0972	1.84e-10	--?------?--	0	3.456
DBP_Baseline	3:41760895	rs1125203	t	c	0.2586	0.6179	0.0972	2.08e-10	++?++++++?++	0	3.874
DBP_Baseline	3:41761083	rs2371623	t	c	0.2667	0.6035	0.0938	1.24e-10	++++++++++++	0	3.801
DBP_Baseline	3:41761828	rs9825741	a	t	0.2667	0.6039	0.0938	1.21e-10	++++++++++++	0	3.881
DBP_Baseline	3:41762002	rs9863915	a	g	0.7415	-0.6181	0.0941	5.21e-11	------------	0	3.831
DBP_Baseline	3:41762062	rs9826058	a	g	0.2649	0.5987	0.094	1.88e-10	++++++++++++	0	3.87
DBP_Baseline	3:41762535	rs9830469	a	g	0.2646	0.6017	0.094	1.55e-10	++++++++++++	0	3.928
DBP_Baseline	3:41763155	rs9869440	c	g	0.7333	-0.6027	0.0938	1.31e-10	------------	0	3.922
DBP_Baseline	3:41763711	rs17060961	a	g	0.2667	0.6015	0.0938	1.41e-10	++++++++++++	0	3.84
DBP_Baseline	3:41764014	rs138239252	t	c	0.7414	-0.6137	0.0941	7.07e-11	------------	0	3.883
DBP_Baseline	3:41764300	rs9874975	a	g	0.7433	-0.616	0.0974	2.58e-10	--?------?--	0	3.772
DBP_Baseline	3:41765955	rs7651190	a	g	0.2574	0.6154	0.0943	6.66e-11	++++++++++++	0	3.994
DBP_Baseline	3:41767154	rs9882329	t	c	0.2589	0.6179	0.0941	5.27e-11	++++++++++++	0	3.865
DBP_Baseline	3:41767234	rs6801343	t	c	0.7332	-0.6045	0.0938	1.16e-10	------------	0	3.831
DBP_Baseline	3:41772718	rs6599170	c	g	0.257	0.6142	0.0939	6.16e-11	++++++++++++	0	3.98
DBP_Baseline	3:41774446	rs28755797	t	c	0.8277	-0.5336	0.1029	2.17e-07	------------	0	5.038
DBP_Baseline	3:41775577	.	t	c	0.828	-0.5272	0.1064	7.27e-07	--?------?--	0	4.776
DBP_Baseline	3:41775786	rs9875083	a	t	0.8273	-0.5277	0.1028	2.88e-07	------------	0	4.931
DBP_Baseline	3:41776350	rs6789260	c	g	0.8274	-0.5271	0.1029	2.98e-07	------------	0	4.879
DBP_Baseline	3:41777028	rs6781326	t	c	0.2583	0.605	0.094	1.23e-10	++++++++++++	0	3.302
DBP_Baseline	3:41786009	rs6599175	t	c	0.2649	0.5843	0.095	7.62e-10	++?++++++?++	0	3.708
DBP_Baseline	3:41786904	rs9847975	a	g	0.1763	0.5327	0.1018	1.67e-07	++++++++++++	0	5.123
DBP_Baseline	3:41787009	rs73069392	t	c	0.8019	-0.545	0.0986	3.28e-08	------------	0	3.649
DBP_Baseline	3:41787233	rs73069394	a	g	0.724	-0.5991	0.0924	8.8e-11	------------	0	3.883
DBP_Baseline	3:41787236	rs73069396	a	t	0.276	0.5992	0.0924	8.78e-11	++++++++++++	0	3.889
DBP_Baseline	3:41788492	rs6599176	t	g	0.267	0.601	0.0933	1.17e-10	++?+++++++++	0	3.669
DBP_Baseline	3:41792655	rs17061431	t	c	0.2717	0.5829	0.094	5.67e-10	++?+++++++++	0	3.361
DBP_Baseline	3:41794161	rs9868066	a	t	0.7282	-0.5822	0.094	5.9e-10	--?---------	0	3.399
DBP_Baseline	3:41794937	rs7650227	t	g	0.2668	0.5921	0.0941	3.14e-10	++?+++++++++	0	3.256
DBP_Baseline	3:41798038	rs57479675	t	c	0.7293	-0.5798	0.0936	5.89e-10	--?---------	0	3.561
DBP_Baseline	3:41798547	rs146197353	a	ataaac	0.7858	-0.5722	0.116	8.19e-07	--??--?--?--	0	3.242
DBP_Baseline	3:41798941	rs7616123	a	g	0.2792	0.5997	0.0935	1.42e-10	++?+++++++++	0	3.881
DBP_Baseline	3:41799414	rs76471037	t	c	0.2707	0.5806	0.0936	5.55e-10	++?+++++++++	0	3.699
DBP_Baseline	3:41802815	rs5848609	g	gtta	0.2151	0.5717	0.1168	9.82e-07	++??++?++?++	0	3.085
DBP_Baseline	3:41803385	rs79548696	t	c	0.721	-0.5887	0.0928	2.24e-10	------------	0	4.367
DBP_Baseline	3:41804581	rs9311288	c	g	0.264	0.5897	0.0927	1.96e-10	++++++++++++	0	3.942
DBP_Baseline	3:41805670	rs9854838	a	c	0.737	-0.5864	0.0927	2.49e-10	------------	0	4.045
DBP_Baseline	3:41807448	rs9865127	t	c	0.7368	-0.5853	0.0927	2.72e-10	------------	0	3.928
DBP_Baseline	3:41810364	rs17062109	t	c	0.7063	-0.5358	0.0909	3.78e-09	------------	0	4.561
DBP_Baseline	3:41810539	rs73071329	a	g	0.7062	-0.5264	0.091	7.39e-09	------------	0	4.878
DBP_Baseline	3:41812032	.	t	c	0.2627	0.5636	0.0923	1.02e-09	++++++++++++	0	5.331
DBP_Baseline	3:41812032	rs9832037	t	c	0.2627	0.5636	0.0923	1.02e-09	++++++++++++	0	5.331
DBP_Baseline	3:41813108	.	t	c	0.6912	-0.4622	0.091	3.77e-07	------------	0	6.885
DBP_Baseline	3:41813557	rs7631914	t	c	0.2853	0.545	0.0913	2.34e-09	++++++++++++	0	4.834
DBP_Baseline	3:41815202	rs56205414	t	g	0.7058	-0.5268	0.0913	7.85e-09	------------	0	4.984
DBP_Baseline	3:41816673	rs111877184	c	g	0.7765	-0.5668	0.1139	6.43e-07	---?--?--?--	0	6.036
DBP_Baseline	3:41817951	rs7631057	t	c	0.7606	-0.531	0.0954	2.6e-08	--?---------	0	5.268
DBP_Baseline	3:41822054	rs9857175	t	g	0.2852	0.5558	0.0911	1.07e-09	++++++++++++	0	4.779
DBP_Baseline	3:41822313	rs9875107	a	t	0.2948	0.532	0.0909	4.91e-09	++++++++++++	0	5.481
DBP_Baseline	3:41822708	rs9842261	a	g	0.7174	-0.5283	0.0923	1.03e-08	--?---------	0	3.9
DBP_Baseline	3:41824480	rs6803560	a	g	0.2593	0.5533	0.0934	3.18e-09	++?+++++++++	0	3.81
DBP_Baseline	3:41824556	rs6803652	a	g	0.2625	0.5631	0.0951	3.22e-09	++?++++++?++	0	3.759
DBP_Baseline	3:41827026	rs10212536	a	g	0.2946	0.5175	0.0936	3.21e-08	++?++++++?++	0	3.919
DBP_Baseline	3:41827522	rs9840037	t	c	0.7051	-0.5304	0.0908	5.12e-09	------------	0	5.449
DBP_Baseline	3:41833493	rs9834098	a	g	0.2942	0.5184	0.0909	1.17e-08	++++++++++++	0	4.898
DBP_Baseline	3:41834492	rs12185908	a	c	0.2947	0.5206	0.0909	1.03e-08	++++++++++++	0	4.926
DBP_Baseline	3:41834639	rs12186076	t	c	0.2951	0.5229	0.0909	8.77e-09	++++++++++++	0	4.931
DBP_Baseline	3:41839219	rs2371627	a	g	0.2538	0.5554	0.0928	2.13e-09	++++++++++++	0	4.139
DBP_Baseline	3:41839370	rs4621303	a	t	0.7149	-0.5222	0.0912	1.04e-08	------------	0	4.119
DBP_Baseline	3:41841270	rs6776724	a	g	0.2863	0.5294	0.0911	6.19e-09	++++++++++++	0	4.414
DBP_Baseline	3:41842129	rs6599178	t	c	0.7378	-0.5491	0.0922	2.55e-09	------------	0	5.18
DBP_Baseline	3:41842415	rs7626217	a	g	0.2863	0.5316	0.0911	5.38e-09	++++++++++++	0	4.507
DBP_Baseline	3:41849670	rs7648357	a	g	0.2858	0.5361	0.0911	4.05e-09	++++++++++++	0	4.983
DBP_Baseline	3:41851718	rs6796210	t	c	0.2622	0.5351	0.095	1.79e-08	++?++++++?++	0	3.504
DBP_Baseline	3:41851959	rs73077367	a	g	0.7091	-0.5051	0.0921	4.17e-08	--?---------	0	3.466
DBP_Baseline	3:41853125	rs7646144	a	t	0.7326	-0.4758	0.0933	3.37e-07	--?-+-------	0	5.236
DBP_Baseline	3:41853161	rs7632387	t	c	0.7265	-0.4835	0.0928	1.9e-07	--?-+-------	0	5.499
DBP_Baseline	3:41855284	rs6599179	t	c	0.7372	-0.5376	0.095	1.51e-08	--?------?--	0	3.491
DBP_Baseline	3:41858731	rs7648578	t	c	0.7382	-0.549	0.0921	2.52e-09	------------	0	5.244
DBP_Baseline	3:41860482	rs9856088	t	g	0.7094	-0.4615	0.0934	7.73e-07	--?------?--	0	4.539
DBP_Baseline	3:41860508	rs9855965	t	c	0.7086	-0.4496	0.0905	6.83e-07	------------	0	4.989
DBP_Baseline	3:41860599	rs9818169	a	g	0.2914	0.4516	0.0905	6.02e-07	++++++++++++	0	5.171
DBP_Baseline	3:41861463	rs17063584	a	g	0.2913	0.4494	0.0904	6.68e-07	++++++++++++	0	4.861
DBP_Baseline	3:41861676	rs17063599	t	c	0.7086	-0.4461	0.0904	8.05e-07	------------	0	4.954
DBP_Baseline	3:41861738	rs12639255	t	c	0.2915	0.4482	0.0904	7.12e-07	++++++++++++	0	4.84
DBP_Baseline	3:41862232	rs6783001	a	c	0.737	-0.5536	0.0921	1.83e-09	------------	0	5.198
DBP_Baseline	3:41862250	rs6795797	a	g	0.2629	0.5539	0.0921	1.8e-09	++++++++++++	0	5.185
DBP_Baseline	3:41862613	rs1564716	a	g	0.2912	0.444	0.0904	9e-07	++++++++++++	0	4.885
DBP_Baseline	3:41862645	rs2128834	a	g	0.2922	0.4464	0.0903	7.56e-07	++++++++++++	0	4.767
DBP_Baseline	3:41862873	rs2128835	a	g	0.2909	0.4593	0.0933	8.53e-07	++?++++++?++	0	4.777
DBP_Baseline	3:41863406	rs17063649	t	c	0.7084	-0.4476	0.0904	7.44e-07	------------	0	5.108
DBP_Baseline	3:41863444	rs28733681	a	c	0.7088	-0.4469	0.0905	7.86e-07	------------	0	5.232
DBP_Baseline	3:41863817	rs17063653	a	g	0.2917	0.4488	0.0905	7e-07	++++++++++++	0	5.12
DBP_Baseline	3:41863859	rs73079316	a	g	0.8259	-0.4998	0.101	7.41e-07	------------	0	4.236
DBP_Baseline	3:41863910	rs73079321	t	c	0.7083	-0.4486	0.0905	7.1e-07	------------	0	5.113
DBP_Baseline	3:41864097	rs74482513	c	g	0.7083	-0.4489	0.0905	6.98e-07	------------	0	5.127
DBP_Baseline	3:41864125	rs112059754	a	c	0.7086	-0.4484	0.0905	7.26e-07	------------	0	5.163
DBP_Baseline	3:41864405	rs111465678	a	c	0.713	-0.4572	0.0917	6.21e-07	--?---------	0	4.715
DBP_Baseline	3:41864564	rs73079324	t	c	0.2664	0.55	0.0921	2.37e-09	++++++++++++	0	6.338
DBP_Baseline	3:41864565	rs73079325	a	g	0.7114	-0.4532	0.0908	6.05e-07	------------	0	4.929
DBP_Baseline	3:41864643	rs73830511	t	g	0.7083	-0.4451	0.0905	8.74e-07	------------	0	5.29
DBP_Baseline	3:41864697	rs73079327	a	t	0.2653	0.5427	0.092	3.59e-09	++++++++++++	0	5.362
DBP_Baseline	3:41864872	rs6790732	t	c	0.7347	-0.5425	0.092	3.64e-09	------------	0	5.37
DBP_Baseline	3:41865080	rs6768128	a	g	0.7083	-0.4462	0.0906	8.46e-07	------------	0	5.129
DBP_Baseline	3:41865289	rs6793520	c	g	0.2917	0.4481	0.0906	7.56e-07	++++++++++++	0	5.126
DBP_Baseline	3:41865355	rs6768438	a	g	0.7348	-0.5421	0.0921	3.88e-09	------------	0	5.332
DBP_Baseline	3:41865397	rs6805880	a	g	0.2912	0.4472	0.0908	8.45e-07	++++++++++++	0	5.139
DBP_Baseline	3:41865474	rs6768542	a	g	0.7088	-0.4516	0.0909	6.73e-07	------------	0	5.112
DBP_Baseline	3:41866128	rs143271155	c	g	0.1731	0.5158	0.1038	6.7e-07	+++++++++?++	0	3.8
DBP_Baseline	3:41866152	rs111942495	t	c	0.8271	-0.5126	0.1016	4.57e-07	------------	0	3.972
DBP_Baseline	3:41866856	rs56776628	a	g	0.2912	0.4484	0.0907	7.57e-07	++++++++++++	0	5.105
DBP_Baseline	3:41867446	rs3005543	a	g	0.705	-0.4562	0.0923	7.73e-07	---------?--	0	5.216
DBP_Baseline	3:41867643	rs35475272	t	c	0.2382	0.542	0.0991	4.5e-08	+++++++++?+-	0	7.873
DBP_Baseline	3:41868280	rs144418074	a	t	0.227	0.7904	0.1598	7.6e-07	+++?++?++?++	0	4.564
DBP_Baseline	3:41871825	rs9831404	t	g	0.2912	0.4462	0.0908	8.79e-07	++++++++++++	0	5.238
DBP_Baseline	3:41873778	rs6803198	c	g	0.2615	0.5462	0.0922	3.14e-09	++++++++++++	0	5.752
DBP_Baseline	3:41874343	rs7616844	a	g	0.2614	0.5478	0.0922	2.84e-09	++++++++++++	0	5.695
DBP_Baseline	3:41874930	rs9810804	a	g	0.2912	0.4477	0.0907	8.02e-07	++++++++++++	0	5.187
DBP_Baseline	3:41874999	rs9848793	a	g	0.8214	-0.5066	0.0999	3.92e-07	------------	0	4.556
DBP_Baseline	3:41875297	rs9848992	t	c	0.8219	-0.5013	0.1002	5.59e-07	------------	0	4.594
DBP_Baseline	3:41875369	rs9849393	c	g	0.8212	-0.5052	0.0998	4.16e-07	------------	0	4.602
DBP_Baseline	3:41875455	rs9852991	a	c	0.8214	-0.5042	0.0999	4.44e-07	------------	0	4.447
DBP_Baseline	3:41877414	rs3774372	t	c	0.1785	0.5079	0.103	8.15e-07	++?++++++?++	0	4.463
DBP_Baseline	3:41878661	rs9869207	c	g	0.2648	0.5449	0.092	3.12e-09	++++++++++++	0	5.722
DBP_Baseline	3:41881107	rs7624372	a	t	0.7378	-0.5588	0.0922	1.33e-09	------------	0	5.605
DBP_Baseline	3:41881351	rs7622259	a	t	0.2622	0.5592	0.0922	1.3e-09	++++++++++++	0	5.68
DBP_Baseline	3:41881801	rs9830064	t	c	0.2591	0.5594	0.0924	1.39e-09	++++++++++++	0	5.643
DBP_Baseline	3:41882101	rs9810731	t	c	0.8212	-0.5049	0.0998	4.23e-07	------------	0	4.51
DBP_Baseline	3:41882147	rs9810865	t	c	0.8212	-0.5053	0.0998	4.15e-07	------------	0	4.475
DBP_Baseline	3:41882323	rs114960066	a	g	0.2623	0.558	0.0922	1.42e-09	++++++++++++	0	5.728
DBP_Baseline	3:41882357	rs146707962	t	c	0.2622	0.5583	0.0922	1.39e-09	++++++++++++	0	5.733
DBP_Baseline	3:41882521	.	a	g	0.8202	-0.5084	0.102	6.2e-07	---------?--	0	4.254
DBP_Baseline	3:41882905	rs114714860	c	g	0.7412	-0.5609	0.0923	1.25e-09	------------	0	5.554
DBP_Baseline	3:41883019	rs113449797	a	g	0.2623	0.5581	0.0922	1.4e-09	++++++++++++	0	5.641
DBP_Baseline	3:41883101	rs113471865	a	c	0.8214	-0.5015	0.0999	5.13e-07	------------	0	4.47
DBP_Baseline	3:41883501	rs55941479	a	g	0.2623	0.5572	0.0922	1.48e-09	++++++++++++	0	5.618
DBP_Baseline	3:41884899	rs7642083	a	g	0.7377	-0.5542	0.0921	1.81e-09	------------	0	5.6
DBP_Baseline	3:41885239	rs56081180	t	c	0.8214	-0.4929	0.0999	8.09e-07	------------	0	4.677
DBP_Baseline	3:41885588	rs56158380	a	g	0.8215	-0.4966	0.0999	6.7e-07	------------	0	4.57
DBP_Baseline	3:41885655	rs9823027	t	c	0.2591	0.5332	0.0934	1.15e-08	++?+++++++++	0	3.799
DBP_Baseline	3:41885697	rs9840532	a	g	0.2659	0.562	0.094	2.29e-09	+++++++++?++	0	6.254
DBP_Baseline	3:41885722	rs11928580	t	c	0.7337	-0.5247	0.094	2.4e-08	--+------?--	0	5.076
DBP_Baseline	3:41885723	rs11917248	t	c	0.2662	0.523	0.094	2.66e-08	++-++++++?++	0	5.048
DBP_Baseline	3:41887777	rs6797165	a	g	0.237	0.5402	0.0943	1.02e-08	++++++++++++	0	6.575
DBP_Baseline	3:41889281	rs9820192	a	g	0.7373	-0.5582	0.0921	1.36e-09	------------	0	5.546
DBP_Baseline	3:41889698	rs9824731	t	g	0.8212	-0.5028	0.0998	4.76e-07	------------	0	4.798
DBP_Baseline	3:41889920	rs28702390	a	c	0.8212	-0.503	0.0998	4.71e-07	------------	0	4.741
DBP_Baseline	3:41889995	rs6791806	t	c	0.7375	-0.5328	0.0949	1.99e-08	--?------?--	0	3.695
DBP_Baseline	3:41890803	rs17064124	a	g	0.259	0.5587	0.0923	1.4e-09	++++++++++++	0	5.467
DBP_Baseline	3:41891098	rs9850310	t	c	0.1789	0.5031	0.0998	4.69e-07	++++++++++++	0	4.775
DBP_Baseline	3:41892456	rs12107693	t	c	0.2626	0.557	0.0921	1.47e-09	++++++++++++	0	5.67
DBP_Baseline	3:41892503	rs12107296	c	g	0.2592	0.5591	0.0923	1.39e-09	++++++++++++	0	5.681
DBP_Baseline	3:41893505	rs145238921	a	g	0.821	-0.5003	0.0999	5.44e-07	------------	0	4.756
DBP_Baseline	3:41893771	rs9883369	a	t	0.2589	0.556	0.0923	1.69e-09	++++++++++++	0	5.559
DBP_Baseline	3:41894034	rs6802340	t	c	0.2624	0.5566	0.0921	1.52e-09	++++++++++++	0	5.576
DBP_Baseline	3:41894049	rs9846634	a	g	0.8212	-0.5021	0.1	5.1e-07	------------	0	4.859
DBP_Baseline	3:41894440	rs1016669	t	c	0.2627	0.5372	0.0949	1.52e-08	++?++++++?++	0	3.609
DBP_Baseline	3:41894768	rs9823254	c	g	0.8258	-0.4985	0.1009	7.82e-07	------------	0	4.421
DBP_Baseline	3:41895802	rs9865780	a	g	0.2622	0.5578	0.0921	1.39e-09	++++++++++++	0	5.501
DBP_Baseline	3:41895893	rs9828398	t	c	0.7375	-0.5554	0.0921	1.61e-09	------------	0	5.503
DBP_Baseline	3:41895967	rs9866092	a	c	0.2623	0.5569	0.0921	1.47e-09	++++++++++++	0	5.627
DBP_Baseline	3:41897046	rs6763829	a	g	0.2588	0.5564	0.0923	1.66e-09	++++++++++++	0	5.349
DBP_Baseline	3:41898108	rs777861785	t	c	0.7247	-0.5635	0.0951	3.1e-09	---------?--	0	6.879
DBP_Baseline	3:41898108	rs35167597	t	c	0.7247	-0.5635	0.0951	3.1e-09	---------?--	0	6.879
DBP_Baseline	3:41900335	rs73081341	a	t	0.1739	0.4979	0.1011	8.48e-07	++++++++++++	0	4.704
DBP_Baseline	3:41900951	rs2625667	a	c	0.7375	-0.5571	0.0921	1.46e-09	------------	0	5.681
DBP_Baseline	3:41902964	rs1717028	t	c	0.7324	-0.5394	0.092	4.63e-09	------------	0	4.921
DBP_Baseline	3:41902972	rs1716674	c	g	0.7357	-0.5225	0.0932	2.09e-08	--?---------	0	3.527
DBP_Baseline	3:41903208	rs1716676	t	c	0.2673	0.5361	0.0919	5.48e-09	++++++++++++	0	4.772
DBP_Baseline	3:41903491	rs9832548	a	t	0.1742	0.4963	0.101	8.88e-07	++++++++++++	0	4.608
DBP_Baseline	3:41905196	rs1607908	t	g	0.2622	0.5584	0.0921	1.32e-09	++++++++++++	0	5.591
DBP_Baseline	3:41905339	rs1716679	t	c	0.2671	0.5404	0.0919	4.15e-09	++++++++++++	0	4.975
DBP_Baseline	3:41905791	rs1717031	t	g	0.7329	-0.5408	0.0919	4.01e-09	------------	0	4.911
DBP_Baseline	3:41905930	rs2625668	t	c	0.2672	0.5397	0.0919	4.29e-09	++++++++++++	0	4.958
DBP_Baseline	3:41906183	rs1613759	a	g	0.7329	-0.5398	0.0919	4.27e-09	------------	0	4.931
DBP_Baseline	3:41906404	rs1615543	t	c	0.7329	-0.5402	0.0919	4.16e-09	------------	0	4.926
DBP_Baseline	3:41907850	rs1716668	t	c	0.2672	0.5407	0.0919	4.04e-09	++++++++++++	0	4.941
DBP_Baseline	3:41908681	rs1716669	a	g	0.2622	0.5591	0.0921	1.29e-09	++++++++++++	0	5.577
DBP_Baseline	3:41910216	rs1717033	t	c	0.7443	-0.5415	0.0935	6.9e-09	--?---------	0	3.655
DBP_Baseline	3:41913617	rs1717018	a	g	0.7362	-0.5205	0.0932	2.31e-08	--?---------	0	3.474
DBP_Baseline	3:41914000	rs1617271	t	g	0.7361	-0.5228	0.0931	1.95e-08	--?---------	0	3.584
DBP_Baseline	3:41914213	rs1619558	c	g	0.2639	0.5239	0.0931	1.84e-08	++?+++++++++	0	3.663
DBP_Baseline	3:41914898	rs2683696	t	c	0.2319	0.5023	0.0957	1.53e-07	++?+++++++++	0	4.138
DBP_Baseline	3:41914928	rs2683695	t	c	0.7442	-0.5429	0.0935	6.37e-09	--?---------	0	3.803
DBP_Baseline	3:41915616	rs1717017	a	c	0.2674	0.5192	0.0947	4.2e-08	++?++++++?++	0	3.479
DBP_Baseline	3:41917395	rs1717014	t	c	0.7362	-0.5128	0.093	3.5e-08	--?---------	0	3.222
DBP_Baseline	3:41918456	rs1716657	t	c	0.7362	0.5157	0.093	2.93e-08	++?+++++++++	0	3.467
DBP_Baseline	3:41918706	rs1716655	a	g	0.266	-0.5276	0.0949	2.68e-08	--?------?--	0	3.8
DBP_Baseline	3:41918992	rs9839213	t	c	0.2557	-0.5357	0.0934	9.75e-09	--?---------	0	3.565
DBP_Baseline	3:41919499	rs10865914	t	c	0.7362	0.516	0.093	2.87e-08	++?+++++++++	0	3.465
DBP_Baseline	3:41920401	rs6794477	t	c	0.7362	0.5168	0.0929	2.67e-08	++?+++++++++	0	3.582
DBP_Baseline	3:41921681	rs1716641	t	c	0.7444	0.5338	0.0935	1.13e-08	++?+++++++++	0	3.623
DBP_Baseline	3:41922102	rs1716690	t	g	0.265	-0.5065	0.0929	5e-08	--?---------	0	3.888
DBP_Baseline	3:41923074	rs1716683	a	g	0.2651	-0.5045	0.0929	5.53e-08	--?---------	0	3.672
DBP_Baseline	3:41924294	rs1716996	t	c	0.7177	0.4659	0.0918	3.81e-07	++?+++++++++	0	4.697
DBP_Baseline	3:41924333	rs1716997	a	g	0.2653	-0.505	0.0929	5.46e-08	--?---------	0	3.772
DBP_Baseline	3:41925398	rs1052501	t	c	0.7314	0.5032	0.0946	1.03e-07	++?++++++?++	0	3.823
DBP_Baseline	3:41926546	rs1716688	a	g	0.7347	0.5059	0.093	5.27e-08	++?+++++++++	0	4.086
DBP_Baseline	3:41927273	rs4973991	t	c	0.7349	0.5059	0.0929	5.23e-08	++?+++++++++	0	4.005
DBP_Baseline	3:41927449	rs1629460	t	g	0.265	-0.5069	0.093	4.97e-08	--?---------	0	3.95
DBP_Baseline	3:41927452	rs1629462	c	g	0.735	0.5071	0.093	4.91e-08	++?+++++++++	0	3.969
DBP_Baseline	3:41927938	rs9838965	t	c	0.744	0.5415	0.0934	6.66e-09	++?+++++++++	0	3.858
DBP_Baseline	3:41928044	rs9839399	a	g	0.7408	0.5445	0.0951	1.02e-08	++?++++++?++	0	3.839
DBP_Baseline	3:41928301	rs9839491	t	c	0.7407	0.5396	0.0932	7.16e-09	++?+++++++++	0	3.916
DBP_Baseline	3:41929960	rs1716660	a	g	0.7439	0.5386	0.0933	7.8e-09	++?+++++++++	0	3.749
DBP_Baseline	3:41930041	rs1716999	c	g	0.2562	-0.5351	0.0933	9.71e-09	--?---------	0	3.678
DBP_Baseline	3:41930219	rs1717000	a	c	0.2588	-0.5416	0.0951	1.25e-08	--?------?--	0	3.709
DBP_Baseline	3:41931473	rs4973995	t	c	0.303	-0.4591	0.0917	5.56e-07	--?---------	0	6.402
DBP_Baseline	3:41932938	rs11717540	a	g	0.7362	0.526	0.093	1.55e-08	++?+++++++++	0	4.175
DBP_Baseline	3:41934949	rs1717001	a	g	0.7362	0.5217	0.093	2.05e-08	++?+++++++++	0	3.895
DBP_Baseline	3:41935811	rs1716696	t	c	0.7442	0.5458	0.0935	5.24e-09	++?+++++++++	0	4.254
DBP_Baseline	3:41936668	rs1717002	a	g	0.7442	0.5425	0.0934	6.36e-09	++?+++++++++	0	4.02
DBP_Baseline	3:41937000	rs1717003	t	c	0.7362	0.5225	0.093	1.94e-08	++?+++++++++	0	3.986
DBP_Baseline	3:41940448	rs1717006	a	c	0.7358	0.5297	0.093	1.21e-08	++?+++++++++	0	3.854
DBP_Baseline	3:41942199	rs1717007	t	c	0.2566	-0.5503	0.0934	3.8e-09	--?---------	0	3.796
DBP_Baseline	3:41942498	rs4615050	a	t	0.7355	0.5253	0.0929	1.57e-08	++?+++++++++	0	3.716
DBP_Baseline	3:41945144	rs1613233	a	g	0.2563	-0.542	0.0933	6.37e-09	--?---------	0	3.75
DBP_Baseline	3:41946308	rs1717009	t	c	0.2568	-0.5355	0.0931	8.8e-09	--?---------	0	3.265
DBP_Baseline	3:41946903	rs1717010	a	g	0.7351	0.5134	0.0927	3.03e-08	++?+++++++++	0	3.059
DBP_Baseline	3:41948255	rs1717012	a	g	0.7319	0.5317	0.0915	6.26e-09	++++++++++++	0	4.561
DBP_Baseline	3:41948378	rs1716664	a	g	0.7319	0.5318	0.0915	6.23e-09	++++++++++++	0	4.563
DBP_Baseline	3:41950033	rs13076952	a	g	0.7404	0.565	0.0921	8.69e-10	++++++++++++	0	5.335
DBP_Baseline	3:41951186	rs12330363	a	g	0.732	0.5435	0.0917	3.1e-09	++++++++++++	0	5.185
DBP_Baseline	3:41951576	rs13087719	t	c	0.7404	0.5627	0.0922	1.03e-09	++++++++++++	0	5.097
DBP_Baseline	3:41951715	rs13088394	a	g	0.7352	0.5236	0.0929	1.74e-08	++?+++++++++	0	3.523
DBP_Baseline	3:41951952	rs11711210	c	g	0.7404	0.5624	0.0922	1.05e-09	++++++++++++	0	5.075
DBP_Baseline	3:41953564	.	a	g	0.129	0.5871	0.1189	7.88e-07	+++++++-+++?	21.6	12.757
DBP_Baseline	3:41954587	rs9822598	a	g	0.7343	0.5673	0.0937	1.42e-09	+++++++++?++	0	5.369
DBP_Baseline	3:41954588	rs9822288	t	c	0.7343	0.5669	0.0937	1.45e-09	+++++++++?++	0	5.385
DBP_Baseline	3:41955714	rs1628874	a	g	0.7406	0.5677	0.0922	7.47e-10	++++++++++++	0	4.895
DBP_Baseline	3:41955913	rs1717034	a	g	0.2628	-0.5673	0.092	7.07e-10	------------	0	5.671
DBP_Baseline	3:41957466	rs1716698	t	g	0.2592	-0.5678	0.0922	7.39e-10	------------	0	4.9
DBP_Baseline	3:41959037	.	t	c	0.2593	-0.567	0.0922	7.83e-10	------------	0	4.882
DBP_Baseline	3:41959452	rs13321282	t	c	0.7351	0.565	0.0921	8.49e-10	++++++++++++	0	6.266
DBP_Baseline	3:41960006	rs1716975	t	c	0.261	-0.5498	0.0949	7.03e-09	--?------?--	0	3.616
DBP_Baseline	3:41962662	rs1716981	t	g	0.7379	0.5787	0.0921	3.32e-10	++++++++++++	0	5.565
DBP_Baseline	3:41962818	rs1716661	t	c	0.7251	0.5743	0.0914	3.25e-10	++++++++++++	0	5.305
DBP_Baseline	3:41962963	rs1716982	t	c	0.738	0.5787	0.0921	3.36e-10	++++++++++++	0	5.638
DBP_Baseline	3:41964128	.	a	g	0.7379	0.5747	0.0921	4.44e-10	++++++++++++	0	5.469
DBP_Baseline	3:41964128	rs1716983	a	g	0.7379	0.5747	0.0921	4.44e-10	++++++++++++	0	5.469
DBP_Baseline	3:41964648	rs9809833	a	g	0.2757	-0.5684	0.0913	4.82e-10	------------	0	5.499
DBP_Baseline	3:41965234	rs1615243	t	c	0.738	0.5732	0.0921	4.84e-10	++++++++++++	0	5.203
DBP_Baseline	3:41965532	rs1716984	a	g	0.7637	0.555	0.0944	4.16e-09	++++++++++++	0	4.805
DBP_Baseline	3:41965865	rs1716642	a	c	0.2622	-0.5539	0.095	5.45e-09	--?------?--	0	3.248
DBP_Baseline	3:41967192	rs1716643	t	c	0.7379	0.5744	0.0921	4.5e-10	++++++++++++	0	5.257
DBP_Baseline	3:41967893	.	a	c	0.6866	0.4463	0.0905	8.21e-07	++-+++++++++	0	5.69
DBP_Baseline	3:41968028	rs1716644	a	g	0.3134	-0.4463	0.0905	8.22e-07	--+---------	0	5.716
DBP_Baseline	3:41968894	rs1716985	t	g	0.2587	-0.5664	0.0923	8.46e-10	------------	0	4.4
DBP_Baseline	3:41970480	rs1716645	t	c	0.3009	-0.4584	0.0906	4.15e-07	--+---------	0	5.148
DBP_Baseline	3:41970516	rs1716987	a	g	0.3009	-0.4571	0.0906	4.47e-07	--+---------	0	5.227
DBP_Baseline	3:41970743	rs7622665	t	c	0.2586	-0.5648	0.0923	9.45e-10	------------	0	4.21
DBP_Baseline	3:41971559	rs7616780	a	g	0.6991	0.4553	0.0907	5.12e-07	++-+++++++++	0	5.22
DBP_Baseline	3:41972186	rs1716989	t	c	0.6869	0.4472	0.0905	7.79e-07	++-+++++++++	0	5.766
DBP_Baseline	3:41972209	rs1716990	t	c	0.687	0.4472	0.0905	7.81e-07	++-+++++++++	0	5.851
DBP_Baseline	3:41972849	rs1716648	a	g	0.6871	0.4488	0.0905	7.12e-07	++++++++++++	0	5.559
DBP_Baseline	3:41974556	rs1716993	c	g	0.6875	0.4484	0.0905	7.3e-07	++++++++++++	0	5.419
DBP_Baseline	3:41975535	rs1716652	a	t	0.2586	-0.5763	0.0924	4.46e-10	------------	0	4.843
DBP_Baseline	3:41975598	rs1716653	a	c	0.6999	0.4584	0.0905	4.13e-07	++-+++++++++	0	5.024
DBP_Baseline	3:41976040	rs939558	a	c	0.7416	0.5732	0.0923	5.28e-10	++++++++++++	0	4.654
DBP_Baseline	3:41977214	rs3934103	t	c	0.7002	0.4629	0.0932	6.88e-07	++?++++++?++	0	4.314
DBP_Baseline	3:41980199	.	t	c	0.2637	-0.5644	0.092	8.35e-10	------------	0	4.842
DBP_Baseline	3:41981490	rs1717020	a	c	0.7253	0.5839	0.0912	1.57e-10	++++++++++++	0	4.665
DBP_Baseline	3:41983786	rs1716692	a	g	0.7373	0.5716	0.0919	5.01e-10	++++++++++++	0	4.693
DBP_Baseline	3:41983860	rs1717021	a	t	0.2583	-0.5689	0.0922	6.78e-10	------------	0	4.062
DBP_Baseline	3:41984213	rs1717023	a	g	0.7373	0.5724	0.0919	4.76e-10	++++++++++++	0	4.689
DBP_Baseline	3:41984800	rs1624519	a	g	0.7373	0.5705	0.0919	5.41e-10	++++++++++++	0	4.735
DBP_Baseline	3:41984888	rs1717024	a	c	0.7374	0.5586	0.0915	1.04e-09	++++++++++++	0	4.813
DBP_Baseline	3:41985600	rs1716693	t	c	0.7418	0.5584	0.0918	1.18e-09	++++++++++++	0	4.074
DBP_Baseline	3:41985812	rs9876960	t	c	0.7375	0.5601	0.0915	9.34e-10	++++++++++++	0	4.814
DBP_Baseline	3:41986399	rs1716694	t	g	0.7763	0.5548	0.1091	3.63e-07	+++?++?+++++	0	4.642
DBP_Baseline	3:41987920	rs1717027	t	c	0.2624	-0.5667	0.0919	6.92e-10	------------	0	5.019
DBP_Baseline	3:41988695	rs1716695	t	c	0.742	0.5638	0.0921	9.46e-10	++++++++++++	0	4.404
DBP_Baseline	3:41990122	rs7372217	a	g	0.7417	0.5511	0.095	6.55e-09	++?++++++?++	0	3.305
DBP_Baseline	3:41990829	.	a	c	0.2669	-0.5452	0.0937	5.87e-09	---------?--	0	5.218
DBP_Baseline	3:41990829	rs12330747	a	c	0.2669	-0.5452	0.0937	5.87e-09	---------?--	0	5.218
DBP_Baseline	3:41992408	rs6599192	a	g	0.7362	0.5706	0.0919	5.32e-10	++++++++++++	0	5.169
DBP_Baseline	3:41996136	rs2272007	t	c	0.2593	-0.5556	0.095	4.93e-09	--?------?--	0	3.447
DBP_Baseline	3:41997059	rs2272006	t	c	0.7418	0.57	0.0923	6.61e-10	++++++++++++	0	4.727
DBP_Baseline	3:41998412	rs9842305	a	g	0.7418	0.5743	0.0923	4.95e-10	++++++++++++	0	4.775
DBP_Baseline	3:42000913	rs1474219	a	g	0.7368	0.5699	0.0921	5.99e-10	++++++++++++	0	5.487
DBP_Baseline	3:42002811	rs11717170	c	g	0.7314	0.5452	0.0936	5.63e-09	+++++++++?++	0	6.728
DBP_Baseline	3:42004781	rs2090801	a	g	0.2602	-0.5431	0.0922	3.91e-09	------------	0	5.938
DBP_Baseline	3:42005734	rs12492599	a	c	0.7401	0.5456	0.0922	3.29e-09	++++++++++++	0	5.691
DBP_Baseline	3:42009726	rs9835059	a	g	0.2621	-0.5525	0.0921	2.03e-09	------------	0	5.859
DBP_Baseline	3:42012719	rs7373694	a	g	0.7387	0.5565	0.0922	1.58e-09	++++++++++++	0	5.825
DBP_Baseline	3:42013850	rs9856633	a	g	0.262	-0.5524	0.092	1.92e-09	------------	0	6.152
DBP_Baseline	3:42015110	rs13087502	t	c	0.6938	0.4749	0.0947	5.27e-07	-+?++++++?++	0	8.493
DBP_Baseline	3:42017537	rs13084436	a	t	0.6882	0.4761	0.092	2.28e-07	-+-+++++++++	0	9.268
DBP_Baseline	3:42017820	rs6796078	a	t	0.3061	-0.4684	0.0918	3.32e-07	+-----------	0	8.842
DBP_Baseline	3:42018233	rs6801339	a	t	0.6882	0.4772	0.092	2.14e-07	-+-+++++++++	0	9.153
DBP_Baseline	3:42019565	rs7634985	t	c	0.6935	0.4793	0.0946	3.99e-07	-+?++++++?++	0	8.181
DBP_Baseline	3:42021708	rs1851149	t	c	0.3117	-0.4802	0.0921	1.86e-07	+-+---------	0	9.327
DBP_Baseline	3:42025939	rs794902	t	c	0.309	-0.4921	0.0949	2.17e-07	+-?------?--	0	7.779
DBP_Baseline	3:42027363	rs1087599	a	g	0.6906	0.485	0.0921	1.41e-07	-+++++++++++	0	8.506
DBP_Baseline	3:42031865	rs794897	t	c	0.3063	-0.4761	0.0919	2.23e-07	+-----------	0	8.745
DBP_Baseline	3:42031902	rs794896	t	c	0.6886	0.4685	0.0934	5.32e-07	-++++++++?++	0	8.807
DBP_Baseline	3:42031974	rs794895	a	c	0.3063	-0.4763	0.0919	2.21e-07	+-----------	0	8.696
DBP_Baseline	3:42032483	rs794894	t	c	0.6911	0.4912	0.095	2.33e-07	-+?++++++?++	0	7.944
DBP_Baseline	3:42034007	rs11926737	t	c	0.6925	0.4774	0.0922	2.24e-07	-+++++++++++	0	8.319
DBP_Baseline	3:42034730	rs794905	t	c	0.6936	0.4719	0.0919	2.86e-07	-+++++++++++	0	8.841
DBP_Baseline	3:42035157	rs794904	a	g	0.6919	0.4724	0.0922	3e-07	-+++++++++++	0	8.469
DBP_Baseline	3:42052932	rs794892	t	g	0.6922	0.4739	0.0925	2.96e-07	++++++++++++	0	8.066
DBP_Baseline	3:42053899	rs704964	a	g	0.6924	0.4752	0.0924	2.74e-07	++++++++++++	0	8.033
DBP_Baseline	3:42057101	rs939561	a	g	0.6916	0.4806	0.095	4.26e-07	++?++++++?+-	0	7.514
DBP_Baseline	4:142780232	rs140081436	t	c	0.0308	-10.53	2.033	2.22e-07	???????????-	0	0
DBP_Baseline	7:27145350	rs11564055	a	g	0.1938	0.5151	0.1052	9.66e-07	++++++++++++	11.6	12.439
DBP_Baseline	7:27145735	rs2428434	a	t	0.8073	-0.5169	0.1053	9.08e-07	------------	19.8	13.715
DBP_Baseline	7:27147430	.	a	g	0.1582	0.544	0.1111	9.71e-07	++-++-++++++	39.7	18.232
DBP_Baseline	7:27149099	rs73071550	t	c	0.1867	0.5317	0.107	6.73e-07	++++++++++++	40.8	18.567
DBP_Baseline	7:27150634	rs6461985	t	c	0.187	0.5243	0.1053	6.37e-07	++++++++++++	41.7	18.884
DBP_Baseline	7:27159136	rs6969780	c	g	0.7922	-0.5425	0.1026	1.23e-07	--+---------	41.2	18.723
DBP_Baseline	7:27159405	rs739734	t	c	0.8233	-0.5365	0.1068	5.09e-07	--+--+------	39.3	18.119
DBP_Baseline	7:27166956	rs6461987	c	g	0.8343	-0.5605	0.1086	2.46e-07	--+--+------	42.9	19.248
DBP_Baseline	7:27172321	rs6973182	t	c	0.8186	-0.5308	0.1061	5.65e-07	--+---------	38.6	17.917
DBP_Baseline	7:27177746	rs6976129	t	c	0.8326	-0.5472	0.1085	4.53e-07	--+---------	42.6	19.156
DBP_Baseline	7:27178790	rs17471520	t	c	0.2124	0.5253	0.1029	3.35e-07	++++++++++++	40.3	18.416
DBP_Trajectory	1:53133020	rs75029420	a	g	0.9876	-0.3196	0.0643	6.78e-07	----????????	0	1.188
DBP_Trajectory	11:91368159	rs72965470	a	g	0.9779	-0.1841	0.0358	2.63e-07	?????------?	49	9.81
DBP_Trajectory	11:91404397	rs72967312	c	g	0.9779	-0.1795	0.0359	5.55e-07	?????------?	41.3	8.516
DBP_Trajectory	12:108278653	rs184139486	a	t	0.9694	0.1958	0.0393	6.2e-07	++-+????????	48	5.765
DBP_Trajectory	12:108286879	rs78146863	t	g	0.9697	0.1937	0.0394	8.74e-07	++-+????????	43.8	5.341
DBP_Trajectory	13:22068913	rs59407968	t	c	0.8838	0.0952	0.0193	8.07e-07	+++++--?????	0	4.888
DBP_Trajectory	13:22070480	rs77719966	a	g	0.8829	0.0946	0.0192	8.35e-07	+++++--?????	0	5.128
DBP_Trajectory	13:22071458	rs111602937	t	c	0.8833	0.095	0.0193	8.01e-07	+++++--?????	0	5.026
DBP_Trajectory	13:22075643	rs146552027	t	c	0.0728	-0.1318	0.0266	7.04e-07	--?--?+?????	0	2.417
DBP_Trajectory	13:22144402	rs78649149	a	g	0.0949	-0.1161	0.0227	3.16e-07	-----?+?????	0	3.457
DBP_Trajectory	13:22156913	rs148085907	a	g	0.9212	0.1243	0.0252	8.15e-07	+++++?-?????	0	3.111
DBP_Trajectory	13:22165587	rs115497715	a	g	0.9049	0.1189	0.0232	3.13e-07	+++++?-?????	0	3.818
DBP_Trajectory	16:17025929	rs8050594	a	g	0.7577	0.0492	0.0098	5.19e-07	-+++++++++-+	21	13.928
DBP_Trajectory	16:17025964	rs12599476	t	c	0.2409	-0.0483	0.0098	8.22e-07	+---------+-	11.9	12.489
DBP_Trajectory	16:17027678	rs7190629	a	t	0.76	0.0494	0.0098	4.91e-07	-+++++++++-+	18.8	13.555
DBP_Trajectory	16:62284542	rs76715920	a	g	0.8798	0.0654	0.0132	6.69e-07	-+++++++++++	0	6.669
DBP_Trajectory	18:69102786	.	t	c	0.9739	0.4794	0.0939	3.33e-07	++??????????	66.6	2.993
DBP_Trajectory	19:46869631	rs2009569	t	c	0.0194	-0.2265	0.0461	8.77e-07	??????-----?	0	2.227
DBP_Trajectory	2:124344656	rs4359660	c	g	0.6101	0.0433	0.0081	1.06e-07	++++++++++++	0	5.24
DBP_Trajectory	2:36084228	rs72796185	t	g	0.7839	0.0533	0.0104	3.06e-07	++++++++++++	0	5.484
DBP_Trajectory	2:36084941	rs10206983	a	g	0.2165	-0.0526	0.0104	4.13e-07	------------	0	5.163
DBP_Trajectory	2:36087353	rs1879133	a	g	0.7821	0.0528	0.0107	8.73e-07	++++++++++++	0	5.979
DBP_Trajectory	3:3187670	rs11297247	t	ta	0.8448	-0.0691	0.0135	2.87e-07	--??--?--?++	25.9	9.45
DBP_Trajectory	3:89560127	rs149336222	t	g	0.1051	0.0775	0.0149	2.17e-07	+++++-+++++-	0	5.864
DBP_Trajectory	4:69975441	rs34095769	t	taa	0.9001	-0.0885	0.0181	9.65e-07	--??--?+-?-?	0	5.872
DBP_Trajectory	5:117211528	rs147753900	t	g	0.1198	-0.0986	0.0196	5.25e-07	-------?????	0	3.259
DBP_Trajectory	5:144351870	rs75788301	a	t	0.0641	-0.6265	0.1246	4.95e-07	???????????-	0	0
DBP_Trajectory	5:144452536	rs17102664	a	g	0.8875	0.4238	0.084	4.56e-07	???????????+	0	0
DBP_Trajectory	5:144453986	rs80006903	a	g	0.1119	-0.4169	0.0842	7.35e-07	???????????-	0	0
DBP_Trajectory	5:144454943	rs17102667	a	g	0.1117	-0.4115	0.0837	8.71e-07	???????????-	0	0
DBP_Trajectory	5:144455164	rs17102671	a	g	0.1117	-0.4115	0.0837	8.71e-07	???????????-	0	0
DBP_Trajectory	5:144458296	rs17102677	a	g	0.1203	-0.4039	0.0811	6.33e-07	???????????-	0	0
DBP_Trajectory	5:144460070	rs74747010	a	t	0.1204	-0.404	0.0811	6.25e-07	???????????-	0	0
DBP_Trajectory	6:110733554	.	t	g	0.9874	-0.6353	0.1208	1.44e-07	?--?????????	0	0.614
DBP_Trajectory	8:56142428	rs202037802	cttt	c	0.4376	-0.0529	0.0104	3.65e-07	--??--?--?--	0.6	7.044
DBP_Trajectory	9:132676410	rs149835857	t	c	0.988	-1.274	0.2574	7.44e-07	???????????-	0	0
DBP_Trajectory	9:132681169	rs368130690	a	g	0.0122	1.274	0.2543	5.45e-07	???????????+	0	0
DBP_Trajectory	9:132690391	rs74906270	t	c	0.0126	1.274	0.2514	4.03e-07	???????????+	0	0
DBP_Trajectory	9:132697843	rs189814553	t	c	0.0127	1.269	0.25	3.86e-07	???????????+	0	0
DBP_Trajectory	9:132700592	rs139762218	t	c	0.0127	1.269	0.25	3.86e-07	???????????+	0	0
DBP_Trajectory	9:132703375	rs116908360	a	t	0.9873	-1.269	0.25	3.86e-07	???????????-	0	0
DBP_Trajectory	9:132729295	rs143378001	t	c	0.0139	1.205	0.2434	7.4e-07	???????????+	0	0
DBP_Trajectory	9:132736651	rs375475727	a	ag	0.9858	-1.186	0.2416	9.16e-07	???????????-	0	0
DBP_Trajectory	9:132738662	rs77803554	t	c	0.9858	-1.186	0.2416	9.16e-07	???????????-	0	0
DBP_Trajectory	9:132739392	rs186738495	t	c	0.9858	-1.186	0.2416	9.16e-07	???????????-	0	0
SBP_Average	1:10796547	rs17035646	a	g	0.6875	-0.6927	0.1314	1.37e-07	------+----+	2.1	11.236
SBP_Average	1:10796866	rs880315	t	c	0.3172	0.6836	0.1368	5.79e-07	++?+++-++?+-	20.1	11.265
SBP_Average	1:10798489	rs34071855	c	g	0.325	0.7013	0.1282	4.44e-08	++++++-++++-	22.1	14.12
SBP_Average	1:10799577	rs12046278	t	c	0.3466	0.6375	0.13	9.46e-07	++++++-++++-	29.7	15.636
SBP_Average	1:205753808	rs1772157	t	c	0.3287	0.7722	0.1505	2.89e-07	++-?-+?++?++	0	6.803
SBP_Average	1:218492121	rs3121580	t	c	0.1572	0.9953	0.202	8.39e-07	++?+-++++?++	20.1	11.267
SBP_Average	1:240683108	rs80183786	t	c	0.9869	4.5135	0.9123	7.52e-07	++++????????	0	2.321
SBP_Average	1:37908062	.	c	g	0.9699	-7.607	1.551	9.36e-07	--??????????	0	0.119
SBP_Average	1:4159379	rs10799199	t	c	0.8298	0.932	0.183	3.55e-07	--++--++++++	45.6	20.217
SBP_Average	10:27395795	.	a	aat	0.7107	1.6026	0.3104	2.42e-07	++??++?+???+	0	4.135
SBP_Average	10:27527707	rs146831244	t	ttgataattaa	0.7658	1.8706	0.3734	5.45e-07	++??++??????	0	1.946
SBP_Average	11:122784564	rs147130482	a	t	0.0171	-4.3799	0.815	7.7e-08	--?-????????	0	0.417
SBP_Average	11:122784576	rs569408084	a	g	0.9829	4.3799	0.815	7.7e-08	++?+????????	0	0.417
SBP_Average	11:125386143	rs558816	c	g	0.7281	-0.6143	0.1245	8.03e-07	-------+-+--	29.4	15.583
SBP_Average	11:1922004	rs606763	t	c	0.886	-3.8815	0.7543	2.66e-07	????--?-???-	0	0.027
SBP_Average	11:1923535	rs2668851	c	g	0.1141	3.9219	0.7549	2.05e-07	????++?+???+	0	0.028
SBP_Average	11:1924257	rs683724	t	g	0.8859	-3.9207	0.7549	2.07e-07	????--?-???-	0	0.028
SBP_Average	11:1925654	rs142810181	c	g	0.8861	-3.8922	0.7586	2.89e-07	????--?-???-	0	0.039
SBP_Average	11:50542339	rs145927176	a	g	0.983	4.5248	0.914	7.41e-07	???????++???	70.6	3.397
SBP_Average	12:90008959	rs2681472	a	g	0.1516	-0.9254	0.1657	2.36e-08	--?------?--	0	6.226
SBP_Average	12:90013089	.	t	c	0.1559	-0.9104	0.1629	2.3e-08	--?------?--	0	7.094
SBP_Average	12:90019178	rs57481061	c	g	0.1404	-0.8649	0.1641	1.35e-07	--+---------	0	7.886
SBP_Average	12:90026462	rs11105352	a	g	0.8486	0.8494	0.1597	1.04e-07	++-+++++++++	0	7.502
SBP_Average	12:90026463	rs11105353	a	c	0.8486	0.8493	0.1597	1.04e-07	++-+++++++++	0	7.504
SBP_Average	12:90026523	rs11105354	a	g	0.1513	-0.9076	0.1652	3.96e-08	--?------?--	0	5.525
SBP_Average	12:90046518	rs11431123	g	gt	0.1655	-0.9074	0.1834	7.49e-07	--??--?--?--	7.5	7.565
SBP_Average	12:90050503	rs12579302	a	g	0.1548	-0.8429	0.1572	8.19e-08	------------	0	7.901
SBP_Average	12:90054619	rs73437338	t	c	0.1486	-0.8499	0.1593	9.54e-08	------------	0	8.606
SBP_Average	12:90058842	rs111478946	a	g	0.845	0.852	0.1578	6.64e-08	++++++++++++	0	8.175
SBP_Average	12:90060586	rs17249754	a	g	0.8416	0.8556	0.1552	3.56e-08	++++++++++++	0	8.264
SBP_Average	12:90062376	.	a	g	0.8414	0.8928	0.1605	2.67e-08	++?++++++?++	0	7.546
SBP_Average	12:90069276	rs11105364	t	g	0.1541	-0.8493	0.159	9.27e-08	------------	0	9.147
SBP_Average	12:90072076	rs73437358	a	g	0.841	0.8419	0.1558	6.52e-08	+-++++++++++	0	10.72
SBP_Average	12:90074441	rs11105368	c	g	0.8426	0.862	0.1569	3.91e-08	+++++-++++++	0.1	11.009
SBP_Average	12:90075243	rs4842675	t	c	0.8426	0.8695	0.1569	2.98e-08	+++++-++++++	0.3	11.033
SBP_Average	12:90088580	rs11105375	a	t	0.8438	0.8763	0.1584	3.19e-08	+-++++++++++	6.1	11.711
SBP_Average	12:90090741	rs11105378	t	c	0.8461	0.8649	0.1602	6.75e-08	++++++++++++	0	10.158
SBP_Average	12:90090867	rs12230074	a	g	0.1562	-0.8759	0.1584	3.24e-08	-+----------	6.2	11.73
SBP_Average	12:90091446	rs1401981	a	g	0.8431	0.8773	0.1615	5.56e-08	+-+++++++?++	9.6	11.063
SBP_Average	12:90102945	rs73437382	c	g	0.1477	-0.8423	0.1652	3.39e-07	--+---------	0	10.638
SBP_Average	12:90103702	rs2280715	c	g	0.1474	-0.8605	0.167	2.56e-07	--?-+-------	0	9.492
SBP_Average	12:90106835	rs11105381	a	g	0.267	0.764	0.1414	6.5e-08	--?++++++?++	41	15.249
SBP_Average	12:90107272	rs11105382	t	c	0.1468	-0.8839	0.1713	2.47e-07	--?-+----?--	0	8.208
SBP_Average	12:90107306	rs11105383	t	c	0.1469	-0.8248	0.1651	5.81e-07	--+-+-------	0	9.938
SBP_Average	12:90109337	rs2408046	t	c	0.2683	0.6681	0.1361	9.16e-07	---++++++-++	48.8	21.467
SBP_Average	12:90113070	rs7299436	t	g	0.1471	-0.828	0.1651	5.34e-07	--+---------	0	9.512
SBP_Average	15:31448118	rs116622850	a	g	0.988	-4.9712	0.9843	4.41e-07	----????????	32.9	4.472
SBP_Average	15:31448259	rs148274894	t	g	0.9853	-4.4083	0.8841	6.16e-07	----????????	41.5	5.129
SBP_Average	15:31454349	rs8030526	a	c	0.9869	-4.7154	0.9528	7.47e-07	----????????	33	4.478
SBP_Average	15:31458046	rs144848639	t	g	0.9872	-4.8381	0.9707	6.23e-07	----????????	34.2	4.557
SBP_Average	17:14962430	rs61499772	a	g	0.0217	-2.5252	0.5126	8.4e-07	????+------+	3.5	7.251
SBP_Average	17:14962576	rs59652311	t	c	0.0217	-2.5234	0.5126	8.52e-07	????+------+	3	7.214
SBP_Average	17:14962734	rs60439096	a	g	0.978	2.5134	0.5097	8.18e-07	????-++++++-	5.9	7.442
SBP_Average	17:14964394	rs143746966	a	g	0.9782	2.5039	0.5112	9.67e-07	????-++++++-	4.7	7.347
SBP_Average	17:14964787	rs75771982	t	c	0.0218	-2.4994	0.5109	9.96e-07	????+------+	4.9	7.364
SBP_Average	17:14966160	rs117043070	t	g	0.9783	2.5047	0.5104	9.23e-07	????-++++++-	5.1	7.38
SBP_Average	2:319568	rs115994740	a	g	0.9581	2.601	0.5206	5.83e-07	++-+????????	0	2.279
SBP_Average	2:329189	rs78307733	t	g	0.0418	-2.5765	0.5201	7.29e-07	--+-????????	0	2.54
SBP_Average	2:332153	rs79316666	a	g	0.0418	-2.5693	0.5194	7.55e-07	--+-????????	0	2.553
SBP_Average	2:341113	.	a	g	0.0426	-2.5739	0.5177	6.63e-07	--+-????????	0	2.267
SBP_Average	2:60468594	rs7585803	c	g	0.8387	1.0111	0.2016	5.31e-07	+++++++++-++	0	6.442
SBP_Average	2:78122257	rs59600812	t	c	0.8921	-1.5133	0.3093	9.92e-07	------+?????	0	1.691
SBP_Average	20:42795152	rs6031431	a	g	0.4537	0.5682	0.1143	6.71e-07	++++++-++++-	27.3	15.138
SBP_Average	22:37660545	rs118180161	t	c	0.9819	-17.72	3.523	4.91e-07	???????????-	0	0
SBP_Average	4:59490359	rs146223313	a	g	0.0146	21.09	4.131	3.3e-07	???????????+	0	0
SBP_Average	7:23360566	.	a	c	0.9257	-4.7574	0.9686	9.04e-07	--??????????	0	0.285
SBP_Average	7:23360566	rs70966008	a	c	0.9257	-4.7574	0.9686	9.04e-07	--??????????	0	0.285
SBP_Average	7:35103469	rs329557	a	g	0.4579	0.5597	0.1137	8.46e-07	++?+++++++-+	43.5	17.695
SBP_Average	7:35200804	rs10224131	a	g	0.5439	-0.5541	0.1131	9.58e-07	--?-------+-	43.8	17.789
SBP_Average	7:35276634	rs2429416	t	c	0.3561	0.6373	0.1271	5.28e-07	++?++++++?++	0	8.223
SBP_Average	7:35281155	rs2270222	a	g	0.5879	-0.5654	0.1138	6.82e-07	--?---------	4.6	10.487
SBP_Average	7:53634202	rs78105603	c	g	0.1382	0.9265	0.1891	9.67e-07	+++?++?+++++	22.5	11.607
SBP_Average	8:138349191	rs4909363	a	g	0.4123	-0.59	0.1165	4.1e-07	----+-------	0	9.257
SBP_Average	9:135643690	rs147341010	t	c	0.0459	2.4533	0.4834	3.88e-07	++++??+?????	0	0.236
SBP_Average	9:30071250	rs9408192	t	c	0.8986	1.1753	0.2362	6.5e-07	+++?++?+++++	3.3	9.307
SBP_Baseline	10:104595849	rs3824755	c	g	0.8554	1.1402	0.2322	9.09e-07	-++?++?++++-	0	6.324
SBP_Baseline	10:104625970	rs11191425	t	c	0.8888	1.1396	0.2329	9.93e-07	-+?++++++?++	14.7	10.546
SBP_Baseline	11:1922004	rs606763	t	c	0.886	-4.5266	0.9063	5.89e-07	????--?-???-	0	2.061
SBP_Baseline	11:1923535	rs2668851	c	g	0.1141	4.5445	0.9072	5.46e-07	????++?+???+	0	2.222
SBP_Baseline	11:1924257	rs683724	t	g	0.8859	-4.5461	0.9072	5.41e-07	????--?-???-	0	2.219
SBP_Baseline	11:1925654	rs142810181	c	g	0.8861	-4.5523	0.9112	5.85e-07	????--?-???-	0	2.207
SBP_Baseline	12:112866200	rs11312766	ct	c	0.304	-0.9866	0.1912	2.46e-07	+-??--?--?-+	0	5.085
SBP_Baseline	12:131517521	rs145179238	a	g	0.8943	-1.4445	0.2905	6.59e-07	+--?+-?--?--	31.2	11.621
SBP_Baseline	12:131517530	rs138696012	a	g	0.8942	-1.4434	0.2906	6.82e-07	+-??+-?--?--	39.7	11.608
SBP_Baseline	12:32205936	rs138832348	t	c	0.0108	21.58	4.365	7.66e-07	????+???????	0	0
SBP_Baseline	12:5922635	rs536991317	a	g	0.9866	-5.6126	1.139	8.32e-07	----????????	25.2	4.009
SBP_Baseline	13:97460899	rs7333329	c	g	0.0196	7.7018	1.4876	2.25e-07	+++?????????	35.6	3.107
SBP_Baseline	16:84295484	rs145522449	t	c	0.9532	-7.5749	1.3486	1.95e-08	--??????????	84.3	6.381
SBP_Baseline	16:84295484	rs145522449	t	c	0.9532	-7.5749	1.3486	1.95e-08	--??????????	84.3	6.381
SBP_Baseline	19:19200344	rs757201142	a	at	0.6899	2.5519	0.5005	3.42e-07	++??????????	0	0.408
SBP_Baseline	2:145940653	rs189402327	a	t	0.0126	19.98	3.97	4.84e-07	????+???????	0	0
SBP_Baseline	2:231775094	rs3749073	a	c	0.7725	0.9974	0.201	6.99e-07	++?+-++++?++	0	8.545
SBP_Baseline	2:231804117	rs61021727	t	c	0.2975	-1.0359	0.204	3.8e-07	----+-------	0.9	11.104
SBP_Baseline	4:182360986	rs6839193	a	g	0.542	0.6698	0.1341	5.88e-07	-+-+++++++++	0	10.587
SBP_Baseline	4:182367777	rs1991990	c	g	0.4411	-0.6696	0.1356	7.92e-07	--+--------+	0	10.613
SBP_Baseline	4:182368699	rs7698705	t	g	0.5574	0.6725	0.1359	7.43e-07	++-++++++++-	4.1	11.476
SBP_Baseline	4:182368758	rs6552505	t	c	0.4419	-0.6852	0.1399	9.73e-07	--?------?-+	0	6.813
SBP_Baseline	4:42217706	rs73143797	a	g	0.8954	-1.9925	0.3958	4.8e-07	+----+-?????	14.2	6.993
SBP_Baseline	4:42222162	rs112586322	t	c	0.8905	-1.9088	0.3771	4.17e-07	+----+-?????	20.2	7.519
SBP_Baseline	4:44940642	rs187521894	t	c	0.0162	5.2961	0.9752	5.61e-08	++++????????	33.6	4.517
SBP_Baseline	4:44942145	rs138000664	a	g	0.0162	5.2895	0.9745	5.7e-08	++++????????	32.7	4.455
SBP_Baseline	4:44942322	rs143515557	c	g	0.0162	5.3069	0.9749	5.22e-08	++++????????	32.9	4.47
SBP_Baseline	4:44951028	rs147735175	a	g	0.9838	-5.2868	0.9752	5.91e-08	----????????	33.3	4.494
SBP_Baseline	4:44951587	rs180684361	t	c	0.0167	5.0707	0.9645	1.46e-07	++++????????	37	4.759
SBP_Baseline	5:142163128	rs77777956	a	g	0.0473	-1.7389	0.3453	4.75e-07	--+-+-------	0	8.982
SBP_Baseline	5:142168399	rs59922477	a	g	0.0466	-1.6988	0.3399	5.77e-07	--+-+-------	0	9.247
SBP_Baseline	5:153733980	rs1035433	a	g	0.9141	-2.0578	0.4135	6.49e-07	-------?????	0	2.847
SBP_Baseline	6:103784118	rs148193678	a	g	0.0106	13.65	2.705	4.51e-07	?+??????????	0	0
SBP_Baseline	6:103792003	rs574307456	t	c	0.9895	-13.45	2.719	7.55e-07	?-??????????	0	0
SBP_Baseline	6:110401039	rs76515538	a	g	0.9745	-3.8338	0.7827	9.69e-07	--+-????????	47.9	5.76
SBP_Baseline	6:110403040	rs146176865	a	g	0.0192	5.0066	0.9466	1.23e-07	++-+????????	40.8	5.07
SBP_Baseline	6:110417424	rs116478975	t	g	0.0374	3.2687	0.6501	4.96e-07	++-+????????	67.9	9.339
SBP_Baseline	6:155515331	rs114803532	t	c	0.9771	-4.3408	0.8583	4.25e-07	+---????????	75.6	12.306
SBP_Baseline	8:131060952	rs79557073	a	g	0.9766	7.7391	1.5069	2.81e-07	++??????????	55	2.222
SBP_Baseline	8:131060952	rs79557073	a	g	0.9766	7.7391	1.5069	2.81e-07	++??????????	55	2.222
SBP_Baseline	8:131288173	rs148125041	a	at	0.0237	-7.5696	1.4803	3.16e-07	--??????????	78.9	4.734
SBP_Baseline	8:131305049	rs149696327	a	act	0.9752	7.4832	1.4332	1.78e-07	++??????????	73	3.7
SBP_Baseline	8:131391879	rs148885845	t	tg	0.9725	6.7827	1.3655	6.79e-07	++??????????	74.4	3.908
SBP_Baseline	9:135643690	rs147341010	t	c	0.0459	3.136	0.6059	2.27e-07	++++??+?????	27.9	5.548
SBP_Trajectory	1:92220169	rs77506334	t	c	0.9795	-0.2519	0.0512	8.83e-07	----????????	0	0.791
SBP_Trajectory	1:92226534	rs79040524	a	g	0.0241	0.2357	0.0465	4.07e-07	++++????????	1.1	3.033
SBP_Trajectory	10:91795872	rs12246861	t	g	0.8509	-0.0549	0.0112	9.12e-07	-----------+	3	11.339
SBP_Trajectory	10:91818817	rs7901005	c	g	0.8529	-0.055	0.0112	8.75e-07	-----------+	0	8.612
SBP_Trajectory	10:91822337	rs12253356	a	c	0.1314	0.0639	0.0117	4.79e-08	++++++++++++	0	5.478
SBP_Trajectory	10:91845491	rs11186008	t	c	0.873	-0.0584	0.0119	9.5e-07	------------	0	5.849
SBP_Trajectory	13:103479807	rs11367469	a	at	0.8688	-0.1494	0.0301	6.95e-07	--??+-??????	13.2	3.457
SBP_Trajectory	13:103479807	rs559937312	a	at	0.8688	-0.1494	0.0301	6.95e-07	--??+-??????	13.2	3.457
SBP_Trajectory	13:22005624	.	a	ag	0.4581	-0.1141	0.023	7.35e-07	--??????????	0	0.876
SBP_Trajectory	16:56119966	.	a	c	0.9299	-0.3257	0.0613	1.09e-07	--??????????	0	0.134
SBP_Trajectory	16:56119966	rs71381105	a	c	0.9299	-0.3257	0.0613	1.09e-07	--??????????	0	0.134
SBP_Trajectory	2:92195345	rs563190449	t	c	0.9746	-0.301	0.0567	1.08e-07	--?-????????	69.8	6.619
SBP_Trajectory	3:122865136	rs2673345	a	t	0.5696	-0.0404	0.0081	6.39e-07	------------	0	6.645
SBP_Trajectory	6:153301418	rs141047792	g	ggaga	0.98	0.4387	0.0867	4.21e-07	++??????????	23.1	1.301
1 The sign of the association for the effect allele by order of study (MESA_AA/ARIC_AA/HABC_AA/WHI_AA/MESA_HISP/Bambui/WHI_HISP/MESA_EA/ARIC_EA/HABC_EA/Framingham/MESA_CHI), with ? indicating a missing value.

## Sheet: AA_meta-analysis
Outcome	variant	rsID	A1	A2	freqA1	Effect	StdErr	P.value	Direction1	HetISq	HetChiSq
DBP_Average	12:66842447	rs6581697	a	g	0.3501	0.6454	0.1167	3.2e-08	++++	60	7.492
DBP_Average	21:37501010	rs768689442	t	ttc	0.1019	1.7232	0.3488	7.82e-07	++??	0	0.625
DBP_Average	3:281277	rs767055246	t	taaa	0.7846	-1.3136	0.2632	5.99e-07	--??	0	0.752
DBP_Average	3:281278	rs5845955	a	at	0.1832	1.3657	0.2748	6.71e-07	++??	0	0.424
DBP_Average	3:41706417	rs75028357	a	g	0.9321	-1.0905	0.2192	6.57e-07	----	76.2	12.628
DBP_Average	3:41825953	rs116333066	a	g	0.9537	-1.4096	0.2709	1.96e-07	----	74.6	11.813
DBP_Average	3:41896939	rs75456031	a	g	0.047	1.3641	0.2635	2.25e-07	++++	79.9	14.935
DBP_Average	3:41968608	rs144971964	a	g	0.9578	-1.4162	0.2761	2.92e-07	----	75.2	12.089
DBP_Average	3:41981867	rs76191830	t	c	0.9476	-2.2072	0.435	3.9e-07	---?	80.8	10.425
DBP_Average	3:41981867	rs76191830	t	c	0.9476	-2.2072	0.435	3.9e-07	---?	80.8	10.425
DBP_Average	4:161276078	rs72693493	t	c	0.0832	-0.9899	0.2023	9.9e-07	----	0	1.963
DBP_Average	5:39635943	rs34194416	g	gt	0.814	-1.2741	0.2555	6.13e-07	--??	3.5	1.036
DBP_Average	5:39646096	rs11446354	t	ta	0.1867	1.254	0.253	7.2e-07	++??	0	0.876
DBP_Average	5:39653224	rs35346372	t	tac	0.7997	-1.2084	0.2463	9.29e-07	--??	0	0.642
DBP_Average	8:1121421	rs12676991	t	c	0.9416	1.1772	0.24	9.36e-07	++?+	0	0.295
DBP_Trajectory	12:108278653	rs184139486	a	t	0.9694	0.195	0.0394	7.46e-07	++-+	49.1	5.896
DBP_Trajectory	13:22067825	rs77680296	a	c	0.1235	-0.102	0.02	3.51e-07	----	0	1.161
DBP_Trajectory	13:22068045	rs76427269	t	g	0.1241	-0.1009	0.02	4.33e-07	----	0	1.099
DBP_Trajectory	13:22068276	rs78810559	a	g	0.8765	0.1026	0.02	2.97e-07	++++	0	1.107
DBP_Trajectory	13:22068913	rs59407968	t	c	0.8771	0.1039	0.0201	2.41e-07	++++	0	1.175
DBP_Trajectory	13:22070480	rs77719966	a	g	0.8762	0.1038	0.02	2.11e-07	++++	0	1.106
DBP_Trajectory	13:22071458	rs111602937	t	c	0.8766	0.1043	0.0201	2e-07	++++	0	0.969
DBP_Trajectory	13:22071501	rs113020590	c	g	0.8765	0.1031	0.0201	2.73e-07	++++	0	0.971
DBP_Trajectory	13:22071713	rs112745121	a	g	0.8761	0.1024	0.02	3.1e-07	++++	0	1.001
DBP_Trajectory	13:22071737	rs113626838	a	g	0.8762	0.1026	0.02	2.95e-07	++++	0	1.021
DBP_Trajectory	13:22072967	rs78775600	a	g	0.1239	-0.1023	0.02	3.16e-07	----	0	1.067
DBP_Trajectory	13:22075643	rs146552027	t	c	0.075	-0.14	0.0275	3.42e-07	--?-	0	0.776
DBP_Trajectory	13:22075652	rs148336319	t	c	0.0817	-0.1329	0.0266	5.91e-07	--+-	0	1.834
DBP_Trajectory	13:22127531	rs141046212	t	c	0.9083	0.1263	0.0252	5.17e-07	++?+	0	0.061
DBP_Trajectory	13:22140823	rs75238402	t	c	0.0801	-0.1279	0.0259	7.98e-07	----	0	1.069
DBP_Trajectory	13:22144402	rs78649149	a	g	0.0979	-0.1206	0.0235	2.79e-07	----	0	1.796
DBP_Trajectory	13:22156913	rs148085907	a	g	0.9189	0.1317	0.026	4.01e-07	++++	0	1.118
DBP_Trajectory	13:22165587	rs115497715	a	g	0.9018	0.1242	0.024	2.42e-07	++++	0	1.705
DBP_Trajectory	18:69102786	.	t	c	0.9739	0.5039	0.0955	1.33e-07	++??	51.5	2.06
DBP_Trajectory	4:135707820	rs13108698	t	c	0.8398	-0.0947	0.0183	2.43e-07	+---	48.1	5.783
DBP_Trajectory	4:135737908	rs13434569	a	c	0.6644	-0.0697	0.0142	9.04e-07	----	0	1.35
DBP_Trajectory	4:135740708	rs13105837	t	c	0.1606	0.09	0.0179	4.99e-07	++++	0	2.741
DBP_Trajectory	4:135743686	rs35445854	t	c	0.1624	0.0881	0.0179	8.45e-07	++++	6.6	3.212
DBP_Trajectory	6:110733554	.	t	g	0.9874	-0.6353	0.1208	1.44e-07	?--?	0	0.614
DBP_Trajectory	6:74545258	rs3931092	c	g	0.2887	-0.1101	0.0223	7.71e-07	---?	0	0.802
SBP_Average	1:240683108	rs80183786	t	c	0.9869	4.5135	0.9123	7.52e-07	++++	0	2.321
SBP_Average	1:37908062	.	c	g	0.9699	-7.607	1.551	9.36e-07	--??	0	0.119
SBP_Average	10:47733666	rs11592474	a	g	0.9136	4.4183	0.8935	7.63e-07	++??	0	0.759
SBP_Average	11:122784564	rs147130482	a	t	0.0171	-4.3799	0.815	7.7e-08	--?-	0	0.417
SBP_Average	11:122784576	rs569408084	a	g	0.9829	4.3799	0.815	7.7e-08	++?+	0	0.417
SBP_Average	11:16692957	rs72861294	t	c	0.0118	5.451	1.0798	4.46e-07	+?++	0	1.166
SBP_Average	12:56035609	rs114452062	a	g	0.9224	-1.8162	0.3626	5.48e-07	----	0	0.708
SBP_Average	12:56042815	rs151236595	a	g	0.9059	-1.6566	0.3362	8.35e-07	----	0	1.87
SBP_Average	13:103710242	.	a	g	0.3311	-1.0352	0.2062	5.15e-07	+---	40.4	5.032
SBP_Average	13:103710242	rs157380	a	g	0.3311	-1.0352	0.2062	5.15e-07	+---	40.4	5.032
SBP_Average	14:39712101	rs61998509	t	c	0.9648	-2.6366	0.5332	7.62e-07	----	0	2.085
SBP_Average	15:31448118	rs116622850	a	g	0.988	-4.9712	0.9843	4.41e-07	----	32.9	4.472
SBP_Average	15:31448259	rs148274894	t	g	0.9853	-4.4083	0.8841	6.16e-07	----	41.5	5.129
SBP_Average	15:31454349	rs8030526	a	c	0.9869	-4.7154	0.9528	7.47e-07	----	33	4.478
SBP_Average	15:31458046	rs144848639	t	g	0.9872	-4.8381	0.9707	6.23e-07	----	34.2	4.557
SBP_Average	2:156709321	rs149943745	ctcttt	c	0.0205	7.0018	1.3657	2.94e-07	++??	0	0.6
SBP_Average	2:156734077	rs539028730	c	g	0.0247	6.3056	1.2722	7.18e-07	++??	0	0.744
SBP_Average	2:156734278	rs576611613	ca	c	0.0206	7.4811	1.3843	6.51e-08	++??	50.8	2.034
SBP_Average	2:156742210	rs114042444	a	t	0.974	-6.5923	1.2469	1.24e-07	--??	0	0.61
SBP_Average	2:156751939	rs80016441	a	c	0.9816	-7.0582	1.4307	8.08e-07	--??	0	0.833
SBP_Average	2:319568	rs115994740	a	g	0.9581	2.601	0.5206	5.83e-07	++-+	0	2.279
SBP_Average	2:329189	rs78307733	t	g	0.0418	-2.5765	0.5201	7.29e-07	--+-	0	2.54
SBP_Average	2:332153	rs79316666	a	g	0.0418	-2.5693	0.5194	7.55e-07	--+-	0	2.553
SBP_Average	2:341113	.	a	g	0.0426	-2.5739	0.5177	6.63e-07	--+-	0	2.267
SBP_Average	2:78122257	rs59600812	t	c	0.8862	-1.6033	0.3188	4.94e-07	----	0	0.129
SBP_Average	2:78122272	rs60399345	t	g	0.8863	-1.6017	0.3189	5.09e-07	----	0	0.127
SBP_Average	20:42795152	rs6031431	a	g	0.4891	0.9688	0.1964	8.06e-07	++++	0	2.2
SBP_Average	4:77211819	rs138861398	a	c	0.8526	-2.4117	0.4648	2.11e-07	---?	0	0.757
SBP_Average	7:23360566	rs70966008	a	c	0.9257	-4.7574	0.9686	9.04e-07	--??	0	0.285
SBP_Average	7:23360566	.	a	c	0.9257	-4.7574	0.9686	9.04e-07	--??	0	0.285
SBP_Average	7:35103469	rs329557	a	g	0.4677	0.9776	0.1997	9.84e-07	++?+	37	3.173
SBP_Average	8:96065878	rs9297952	a	g	0.9292	1.9686	0.3888	4.11e-07	++-+	3.4	3.106
SBP_Average	9:135643690	rs147341010	t	c	0.0467	2.4292	0.4894	6.9e-07	++++	0	0.135
SBP_Average	9:8154986	rs10976805	a	g	0.1318	1.4088	0.2852	7.86e-07	++++	42.4	5.204
SBP_Baseline	12:5922635	rs536991317	a	g	0.9866	-5.6126	1.139	8.32e-07	----	25.2	4.009
SBP_Baseline	12:76172387	.	a	agaaaa	0.1658	1.682	0.3382	6.59e-07	++??	15.3	1.18
SBP_Baseline	13:31342878	rs115015347	t	c	0.9461	-1.6727	0.3296	3.89e-07	----	0	0.586
SBP_Baseline	13:55232586	rs80323129	a	g	0.0112	3.3782	0.6707	4.74e-07	++?+	0	0.367
SBP_Baseline	13:97460899	rs7333329	c	g	0.0196	7.7018	1.4876	2.25e-07	+++?	35.6	3.107
SBP_Baseline	14:77490669	rs17105180	a	c	0.064	2.528	0.508	6.49e-07	++?+	12.9	2.295
SBP_Baseline	15:64817521	rs2166735	t	c	0.6035	-1.2849	0.2497	2.65e-07	----	0	0.82
SBP_Baseline	15:64820679	rs16948036	a	g	0.3961	1.2974	0.258	4.96e-07	++?+	0	0.157
SBP_Baseline	15:64821498	rs7165034	a	g	0.396	1.3121	0.2578	3.61e-07	++?+	0	0.151
SBP_Baseline	15:64828504	.	a	c	0.6037	-1.2553	0.2494	4.83e-07	----	0	0.644
SBP_Baseline	19:19200344	rs757201142	a	at	0.6899	2.5519	0.5005	3.42e-07	++??	0	0.408
SBP_Baseline	19:19209343	rs5827430	t	tg	0.6495	2.4043	0.4692	2.98e-07	++??	0	0.036
SBP_Baseline	2:135464616	rs57891859	a	g	0.3833	-1.2994	0.2531	2.83e-07	--+-	0	2.608
SBP_Baseline	2:156734077	rs539028730	c	g	0.0247	7.8177	1.5538	4.87e-07	++??	0	0
SBP_Baseline	2:156734278	rs576611613	ca	c	0.0206	8.6611	1.6909	3.02e-07	++??	0	0.986
SBP_Baseline	2:156742210	rs114042444	a	t	0.974	-7.5595	1.5237	7e-07	--??	0	0.088
SBP_Baseline	2:156751939	rs80016441	a	c	0.9816	-8.8191	1.7466	4.44e-07	--??	0	0.353
SBP_Baseline	2:218934513	rs10932743	a	g	0.7551	1.4158	0.289	9.61e-07	++++	0	1.123
SBP_Baseline	2:218936621	rs4076099	t	c	0.2689	-1.3693	0.2791	9.32e-07	----	0	0.994
SBP_Baseline	2:230377922	rs12694816	t	g	0.1363	2.0005	0.4021	6.53e-07	++++	44.7	5.423
SBP_Baseline	21:24572913	rs1870464	a	g	0.7874	-1.4676	0.2957	6.94e-07	----	32.8	4.466
SBP_Baseline	3:163418202	.	t	tc	0.9773	-4.4994	0.8868	3.91e-07	--??	0	0.071
SBP_Baseline	4:157853497	rs7672898	a	g	0.7211	0.746	0.1515	8.51e-07	++++	0	2.978
SBP_Baseline	4:157860279	rs112333071	c	g	0.2777	-0.7494	0.1514	7.45e-07	----	0	2.616
SBP_Baseline	4:24011324	rs7672305	a	g	0.756	-0.8037	0.1555	2.36e-07	----	0	1.172
SBP_Baseline	4:24011341	rs7671972	t	c	0.7561	-0.8054	0.1556	2.28e-07	----	0	1.1
SBP_Baseline	4:24012258	rs2191602	t	c	0.7549	-0.8052	0.1544	1.84e-07	----	0	1.127
SBP_Baseline	4:42222162	rs112586322	t	c	0.8838	-1.9165	0.3917	9.92e-07	+---	39.3	4.945
SBP_Baseline	4:44940642	rs187521894	t	c	0.0162	5.2961	0.9752	5.61e-08	++++	33.6	4.517
SBP_Baseline	4:44942145	rs138000664	a	g	0.0162	5.2895	0.9745	5.7e-08	++++	32.7	4.455
SBP_Baseline	4:44942322	rs143515557	c	g	0.0162	5.3069	0.9749	5.22e-08	++++	32.9	4.47
SBP_Baseline	4:44951028	rs147735175	a	g	0.9838	-5.2868	0.9752	5.91e-08	----	33.3	4.494
SBP_Baseline	4:44951587	rs180684361	t	c	0.0167	5.0707	0.9645	1.46e-07	++++	37	4.759
SBP_Baseline	4:95781698	rs17022370	a	g	0.1231	-1.8253	0.3711	8.72e-07	----	0	1.363
SBP_Baseline	5:33903212	rs7735418	a	t	0.934	-2.3984	0.4841	7.26e-07	----	0	2.519
SBP_Baseline	5:33908936	rs889325	a	g	0.9403	-2.486	0.5048	8.43e-07	----	1	3.03
SBP_Baseline	6:103784118	rs148193678	a	g	0.0106	13.65	2.705	4.51e-07	?+??	0	0
SBP_Baseline	6:103792003	rs574307456	t	c	0.9895	-13.45	2.719	7.55e-07	?-??	0	0
SBP_Baseline	6:110401039	rs76515538	a	g	0.9745	-3.8338	0.7827	9.69e-07	--+-	47.9	5.76
SBP_Baseline	6:110403040	rs146176865	a	g	0.0192	5.0066	0.9466	1.23e-07	++-+	40.8	5.07
SBP_Baseline	6:110417424	rs116478975	t	g	0.0374	3.2687	0.6501	4.96e-07	++-+	67.9	9.339
SBP_Baseline	6:155515331	rs114803532	t	c	0.9771	-4.3408	0.8583	4.25e-07	+---	75.6	12.306
SBP_Baseline	8:131060952	rs79557073	a	g	0.9766	7.7391	1.5069	2.81e-07	++??	55	2.222
SBP_Baseline	8:131060952	rs79557073	a	g	0.9766	7.7391	1.5069	2.81e-07	++??	55	2.222
SBP_Baseline	8:131288173	rs148125041	a	at	0.0237	-7.5696	1.4803	3.16e-07	--??	78.9	4.734
SBP_Baseline	8:131305049	rs149696327	a	act	0.9752	7.4832	1.4332	1.78e-07	++??	73	3.7
SBP_Baseline	8:131391879	rs148885845	t	tg	0.9725	6.7827	1.3655	6.79e-07	++??	74.4	3.908
SBP_Baseline	9:135643690	rs147341010	t	c	0.0467	3.0142	0.6142	9.21e-07	++++	26.2	4.067
SBP_Trajectory	1:92220169	rs77506334	t	c	0.9795	-0.2551	0.0516	7.51e-07	----	0	1.121
SBP_Trajectory	1:92226534	rs79040524	a	g	0.0241	0.2417	0.0469	2.51e-07	++++	27.5	4.138
SBP_Trajectory	12:68574042	rs10784685	t	g	0.2807	0.0844	0.0168	4.7e-07	++++	33.1	4.482
SBP_Trajectory	13:22005622	rs71202416	t	taagta	0.49	-0.1124	0.0229	9.15e-07	--??	14.2	1.166
SBP_Trajectory	13:22005624	.	a	ag	0.4581	-0.1185	0.0234	3.86e-07	--??	0	0.482
SBP_Trajectory	16:56119966	rs71381105	a	c	0.9299	-0.3267	0.0622	1.49e-07	--??	0	0.161
SBP_Trajectory	16:56119966	.	a	c	0.9299	-0.3267	0.0622	1.49e-07	--??	0	0.161
SBP_Trajectory	16:79518134	rs2549499	c	g	0.1152	-0.11	0.0211	1.91e-07	----	0	0.729
SBP_Trajectory	18:37719275	rs16972857	t	c	0.7549	-0.0805	0.016	4.61e-07	----	0	2.767
SBP_Trajectory	2:92195345	rs563190449	t	c	0.9746	-0.2991	0.0569	1.48e-07	--?-	69.3	6.522
SBP_Trajectory	6:153301418	rs141047792	g	ggaga	0.98	0.4414	0.0877	4.87e-07	++??	32.1	1.473
SBP_Trajectory	6:43778391	rs6913950	t	c	0.8354	-0.0947	0.0185	3.18e-07	----	0	2.09
1 The sign of the association for the effect allele by order of study (MESA_AA/ARIC_AA/HABC_AA/WHI_AA), with ? indicating a missing value.

## Sheet: EA_meta-analysis
Outcome	variant	rsID	A1	A2	freqA1	Effect	StdErr	P.value	Direction1	HetISq	HetChiSq	HetDf	HetPVal
DBP_Average	1:10789634	rs166913	t	c	0.6331	0.8657	0.1738	6.3e-07	++++	10.5	3.352	3	0.3405
DBP_Average	1:10789697	rs284279	t	c	0.3667	-0.8683	0.1737	5.78e-07	----	10	3.334	3	0.343
DBP_Average	1:10796547	rs17035646	a	g	0.6759	-0.9001	0.1768	3.54e-07	----	13.4	3.463	3	0.3257
DBP_Average	1:10798489	rs34071855	c	g	0.333	0.881	0.1746	4.52e-07	++++	0	2.385	3	0.4964
DBP_Average	1:10798552	rs682178	t	c	0.3884	0.9014	0.1771	3.56e-07	++++	0	2.643	3	0.4499
DBP_Average	1:10799577	rs12046278	t	c	0.3418	0.9168	0.179	3.04e-07	++++	16.5	3.594	3	0.3087
DBP_Average	1:4159379	rs10799199	t	c	0.8029	1.1406	0.2264	4.71e-07	++++	0	2.83	3	0.4186
DBP_Average	11:50542339	rs145927176	a	g	0.983	4.5248	0.914	7.41e-07	++??	70.6	3.397	1	0.0653
DBP_Average	12:7719395	rs61939662	t	c	0.0421	1.3789	0.2724	4.16e-07	++++	0	2.227	3	0.5266
DBP_Average	12:90008959	rs2681472	a	g	0.1655	-1.1357	0.2259	4.96e-07	--?-	21.2	2.54	2	0.2809
DBP_Average	12:90013089	.	t	c	0.167	-1.1139	0.2255	7.82e-07	--?-	11.6	2.262	2	0.3227
DBP_Average	12:90046518	rs11431123	g	gt	0.1682	-1.1012	0.2241	8.89e-07	--?-	20.5	2.515	2	0.2843
DBP_Average	12:90062376	.	a	g	0.8304	1.1095	0.2223	5.99e-07	++?+	15.8	2.376	2	0.3048
DBP_Average	12:90088580	rs11105375	a	t	0.8315	1.0879	0.2177	5.82e-07	++++	39.8	4.982	3	0.1731
DBP_Average	12:90090741	rs11105378	t	c	0.8317	1.0826	0.2178	6.65e-07	++++	40.6	5.05	3	0.1682
DBP_Average	12:90090867	rs12230074	a	g	0.1684	-1.0872	0.2177	5.92e-07	----	39.6	4.965	3	0.1744
DBP_Average	12:90091446	rs1401981	a	g	0.8321	1.1628	0.229	3.81e-07	++?+	39.6	3.311	2	0.191
DBP_Average	12:90102945	rs73437382	c	g	0.1564	-1.1566	0.2282	4e-07	----	38	4.838	3	0.184
DBP_Average	12:90103702	rs2280715	c	g	0.1547	-1.1376	0.2292	6.96e-07	----	36.2	4.705	3	0.1947
DBP_Average	12:90106835	rs11105381	a	g	0.1879	1.1946	0.2245	1.04e-07	++?+	49.3	3.945	2	0.1391
DBP_Average	12:90107272	rs11105382	t	c	0.1544	-1.2274	0.241	3.52e-07	--?-	22.9	2.593	2	0.2735
DBP_Average	12:90107306	rs11105383	t	c	0.1552	-1.1259	0.229	8.82e-07	----	32.2	4.423	3	0.2193
DBP_Average	12:90109337	rs2408046	t	c	0.1877	1.0509	0.2134	8.43e-07	++-+	57.8	7.112	3	0.06841
DBP_Average	12:90113070	rs7299436	t	g	0.1552	-1.1254	0.229	8.91e-07	----	29.4	4.252	3	0.2355
DBP_Average	14:41653331	rs56353074	a	c	0.6905	0.5531	0.1123	8.36e-07	++?+	0	1.368	2	0.5045
DBP_Average	15:62769035	rs118082990	c	g	0.0137	-2.0484	0.4106	6.07e-07	----	15.6	3.555	3	0.3137
DBP_Average	15:62786035	rs185547435	t	c	0.9862	2.0173	0.4082	7.72e-07	++++	22.9	3.892	3	0.2734
DBP_Average	15:62811081	rs79199884	a	g	0.9846	1.9493	0.3849	4.1e-07	++++	28.7	4.209	3	0.2397
DBP_Average	15:98342395	rs1994684	c	g	0.3636	0.4698	0.0956	8.78e-07	++++	0	1.892	3	0.5951
DBP_Average	15:98342665	rs1994683	a	g	0.3598	0.5021	0.1012	6.97e-07	++?+	0	1.772	2	0.4124
DBP_Average	16:75898832	rs8047752	t	g	0.7984	-0.5027	0.1022	8.63e-07	----	0	0.259	3	0.9675
DBP_Average	16:75917476	rs9935844	t	c	0.1672	0.5988	0.1174	3.43e-07	++++	0	1.3	3	0.7291
DBP_Average	2:238667311	rs7566942	t	c	0.0455	1.2978	0.261	6.62e-07	++??	66	2.943	1	0.08625
DBP_Average	2:238667552	rs2279639	t	c	0.0432	1.2243	0.2493	9.09e-07	+++?	32.2	2.95	2	0.2288
DBP_Average	2:238667568	rs2279640	t	c	0.046	1.2088	0.2417	5.68e-07	+++?	46.8	3.757	2	0.1528
DBP_Average	2:238667949	rs10175335	t	c	0.954	-1.2051	0.2418	6.21e-07	---?	47.8	3.831	2	0.1473
DBP_Average	2:238668284	rs10198548	a	g	0.9541	-1.2066	0.2418	6.06e-07	---?	47.7	3.824	2	0.1478
DBP_Average	2:238668783	rs3213869	a	g	0.043	1.3466	0.2674	4.74e-07	++??	51.8	2.076	1	0.1496
DBP_Average	2:238669807	rs56118872	a	c	0.0432	1.2398	0.2487	6.21e-07	+++?	25.1	2.669	2	0.2633
DBP_Average	2:238672425	rs11680012	c	g	0.9575	-1.327	0.251	1.24e-07	---?	28.7	2.806	2	0.2459
DBP_Average	2:238672938	rs56151225	t	c	0.0434	1.2761	0.2483	2.76e-07	+++?	20.9	2.528	2	0.2825
DBP_Average	3:16077825	rs148840717	t	g	0.9757	1.5813	0.3151	5.21e-07	-+++	57.8	7.116	3	0.06829
DBP_Average	4:185065295	rs11132226	a	g	0.8513	-1.3659	0.2509	5.23e-08	--?-	0	0.05	2	0.9754
DBP_Average	6:36147672	rs9368908	c	g	0.0752	0.9056	0.1819	6.37e-07	++++	0	1.757	3	0.6243
DBP_Average	6:36186238	rs547108095	ct	c	0.94	-1.0899	0.2155	4.23e-07	--?-	0	0.944	2	0.6239
DBP_Baseline	12:81487963	rs11114758	ctgtg	c	0.7224	-0.8144	0.1615	4.62e-07	--?-	0	1.624	2	0.4439
DBP_Baseline	12:81487963	rs139182584	ctgtg	c	0.7224	-0.8144	0.1615	4.62e-07	--?-	0	1.624	2	0.4439
DBP_Baseline	15:55056131	rs34560971	g	ga	0.7833	-0.7817	0.1597	9.79e-07	--??	32	1.471	1	0.2251
DBP_Baseline	15:55056131	rs199561856	g	ga	0.7833	-0.7817	0.1597	9.79e-07	--??	32	1.471	1	0.2251
DBP_Baseline	15:98353825	rs71401350	a	g	0.3094	0.6452	0.1233	1.67e-07	++++	0	2.168	3	0.5382
DBP_Baseline	15:98358984	rs12915705	a	g	0.7023	-0.6104	0.1225	6.29e-07	----	4.1	3.129	3	0.3721
DBP_Baseline	18:49401260	.	t	c	0.9076	0.9424	0.1909	7.95e-07	++++	51.8	6.23	3	0.1009
DBP_Baseline	2:148754825	rs13008838	a	g	0.3224	0.586	0.1188	8.04e-07	++++	0	0.368	3	0.9468
DBP_Baseline	2:238670792	rs3769053	t	c	0.0689	1.0596	0.2157	8.99e-07	++++	0	1.608	3	0.6576
DBP_Baseline	21:18557355	rs74484264	a	g	0.8509	0.8066	0.1585	3.62e-07	++++	0	0.368	3	0.9467
DBP_Baseline	21:18559119	rs11701438	c	g	0.1535	-0.7719	0.1571	8.97e-07	----	0	0.566	3	0.9043
DBP_Baseline	21:18560660	rs62241878	a	g	0.8459	0.7874	0.1566	4.91e-07	++++	0	0.599	3	0.8967
DBP_Baseline	21:18561030	rs56233418	a	g	0.8454	0.8043	0.1559	2.49e-07	++++	0	0.507	3	0.9173
DBP_Baseline	21:18564088	rs11702304	a	g	0.8443	0.8051	0.1608	5.53e-07	++?+	0	0.457	2	0.7959
DBP_Baseline	21:18564815	rs7283741	t	c	0.8455	0.7835	0.1547	4.1e-07	++++	0	0.799	3	0.8497
DBP_Baseline	21:18566280	rs7275215	t	c	0.845	0.7807	0.1539	3.95e-07	++++	0	0.428	3	0.9344
DBP_Baseline	21:18568159	rs6517743	t	c	0.8447	0.7736	0.154	5.1e-07	++++	0	0.503	3	0.9182
DBP_Baseline	21:18569076	rs62241880	a	g	0.8455	0.7799	0.1543	4.35e-07	++++	0	0.548	3	0.9083
DBP_Baseline	21:18572802	rs2134195	a	g	0.1546	-0.8039	0.1604	5.34e-07	--?-	0	0.505	2	0.7767
DBP_Baseline	21:18573108	rs2173938	a	g	0.8444	0.7899	0.1531	2.46e-07	++++	0	0.737	3	0.8645
DBP_Baseline	21:18573255	rs11700714	a	g	0.1552	-0.786	0.153	2.8e-07	----	0	0.646	3	0.8858
DBP_Baseline	21:18573720	rs7283382	a	g	0.8431	0.7835	0.1523	2.68e-07	++++	0	0.601	3	0.8962
DBP_Baseline	21:18574300	rs62241882	a	g	0.1569	-0.7822	0.1522	2.78e-07	----	0	0.582	3	0.9005
DBP_Baseline	21:18575399	rs73198728	t	g	0.1568	-0.7829	0.1523	2.76e-07	----	0	0.553	3	0.907
DBP_Baseline	21:18576766	rs62239463	a	g	0.8425	0.797	0.1592	5.57e-07	++?+	0	0.494	2	0.7811
DBP_Baseline	21:18578696	rs62239464	a	g	0.8401	0.7569	0.1516	5.98e-07	++++	0	0.584	3	0.9001
DBP_Baseline	21:18578942	rs59313269	t	c	0.162	-0.7552	0.1506	5.32e-07	----	0	0.484	3	0.9225
DBP_Baseline	21:18579463	rs62239468	a	c	0.8424	0.7702	0.1526	4.45e-07	++++	0	0.634	3	0.8885
DBP_Baseline	21:18580055	rs62239469	t	g	0.1598	-0.7597	0.1515	5.32e-07	----	0	0.531	3	0.9121
DBP_Baseline	21:18580863	rs7275486	t	c	0.8439	0.7873	0.1542	3.29e-07	++++	0	0.548	3	0.9081
DBP_Baseline	21:18580921	rs11701922	a	c	0.8439	0.7869	0.1542	3.34e-07	++++	0	0.546	3	0.9086
DBP_Baseline	21:18581499	rs7279961	t	c	0.8438	0.806	0.1542	1.71e-07	++++	0	0.492	3	0.9206
DBP_Baseline	21:18581660	rs141221758	t	tggccagcccccatttcgaa	0.8422	0.7985	0.1605	6.55e-07	++?+	0	0.36	2	0.8354
DBP_Baseline	21:18582112	rs7281363	a	t	0.1578	-0.7874	0.1533	2.82e-07	----	0	0.434	3	0.9331
DBP_Baseline	21:18582749	rs137880794	t	ta	0.1579	-0.7998	0.1605	6.26e-07	--?-	0	0.369	2	0.8314
DBP_Baseline	21:18583531	rs9680382	t	c	0.1562	-0.7895	0.1542	3.04e-07	----	0	0.549	3	0.9081
DBP_Baseline	21:18583786	rs9680297	a	t	0.1579	-0.7917	0.1533	2.4e-07	----	0	0.505	3	0.9178
DBP_Baseline	21:18584016	rs2824262	a	g	0.1601	-0.8004	0.1524	1.51e-07	----	0	0.472	3	0.925
DBP_Baseline	21:18584918	rs17276731	a	g	0.1542	-0.8191	0.1552	1.31e-07	----	0	0.527	3	0.9129
DBP_Baseline	21:18585076	rs8128309	a	g	0.8456	0.8076	0.1551	1.92e-07	++++	0	0.592	3	0.8982
DBP_Baseline	21:18585224	rs62239470	t	c	0.8474	0.8314	0.1562	1.02e-07	++++	0	0.659	3	0.8827
DBP_Baseline	21:18585230	.	a	c	0.8454	0.8245	0.1553	1.1e-07	++++	0	0.589	3	0.8989
DBP_Baseline	21:18585937	rs199871491	g	gta	0.8369	0.8073	0.1598	4.39e-07	++?+	0	0.292	2	0.8642
DBP_Baseline	21:18585937	rs10552202	g	gta	0.8369	0.8073	0.1598	4.39e-07	++?+	0	0.292	2	0.8642
DBP_Baseline	21:18586283	rs7278577	a	g	0.1578	-0.7955	0.1534	2.14e-07	----	0	0.554	3	0.9069
DBP_Baseline	21:18586608	rs7279075	a	t	0.1579	-0.7917	0.1533	2.4e-07	----	0	0.505	3	0.9178
DBP_Baseline	21:18587302	rs17210792	t	c	0.1561	-0.8049	0.1614	6.11e-07	--?-	0	0.533	2	0.7662
DBP_Baseline	21:18589966	rs6517746	a	g	0.8459	0.8235	0.1554	1.16e-07	++++	0	0.686	3	0.8765
DBP_Baseline	21:18591026	rs2008445	t	c	0.1565	-0.8001	0.1541	2.06e-07	----	0	0.627	3	0.8903
DBP_Baseline	21:18594781	rs17210806	t	g	0.8435	0.7997	0.154	2.06e-07	++++	0	0.568	3	0.9037
DBP_Baseline	21:18596797	rs7283680	a	g	0.8442	0.8119	0.1547	1.53e-07	++++	0	0.528	3	0.9126
DBP_Baseline	21:18606802	rs55766380	t	c	0.1563	-0.7899	0.1546	3.2e-07	----	0	0.624	3	0.8909
DBP_Baseline	21:18606926	rs56132855	a	g	0.8437	0.7901	0.1545	3.16e-07	++++	0	0.634	3	0.8886
DBP_Baseline	21:18609811	rs57685888	a	t	0.1564	-0.7942	0.1545	2.73e-07	----	0	0.617	3	0.8925
DBP_Baseline	21:18610516	rs11310252	g	ga	0.8437	0.8117	0.1617	5.12e-07	++?+	0	0.472	2	0.7897
DBP_Baseline	21:18611705	rs11702710	a	c	0.1563	-0.8015	0.1549	2.3e-07	----	0	0.537	3	0.9107
DBP_Baseline	21:18611835	.	t	c	0.8438	0.8029	0.1554	2.4e-07	++++	0	0.566	3	0.9041
DBP_Baseline	21:18612032	rs62239474	t	c	0.8445	0.8131	0.1558	1.81e-07	++++	0	0.514	3	0.9158
DBP_Baseline	21:18616211	rs62239477	c	g	0.1561	-0.8127	0.1557	1.79e-07	----	0	0.515	3	0.9155
DBP_Baseline	3:181443638	rs116780279	t	c	0.9792	3.951	0.798	7.38e-07	??++	0	0.028	1	0.8675
DBP_Baseline	5:104154194	rs5870128	a	ag	0.8939	0.9438	0.1875	4.8e-07	++?+	0	1.928	2	0.3814
DBP_Baseline	5:125324813	rs531222983	a	attttttt	0.6747	0.6629	0.1321	5.22e-07	++?+	0	1.242	2	0.5373
DBP_Baseline	5:3439065	rs112915522	a	g	0.9823	2.4226	0.4941	9.42e-07	++++	0	1.114	3	0.7737
DBP_Baseline	5:37481633	rs56406522	a	t	0.0359	1.5845	0.3213	8.14e-07	++++	0	2.731	3	0.435
DBP_Trajectory	15:96758020	rs74702350	a	g	0.1316	-0.0865	0.0174	6.76e-07	----	17.9	3.654	3	0.3013
DBP_Trajectory	15:96758441	rs7167152	c	g	0.8647	0.0839	0.0171	9.29e-07	++++	22.7	3.881	3	0.2746
DBP_Trajectory	15:96759206	rs79823179	t	c	0.8647	0.0834	0.017	8.83e-07	++++	18.4	3.676	3	0.2986
DBP_Trajectory	15:96759401	rs79147843	c	g	0.8647	0.0833	0.017	9e-07	++++	18.4	3.676	3	0.2987
DBP_Trajectory	15:96759503	rs74492286	t	c	0.8645	0.0835	0.0169	8.18e-07	++++	20.2	3.761	3	0.2884
DBP_Trajectory	15:96759636	rs76595130	a	c	0.8645	0.0835	0.0169	8.19e-07	++++	19.4	3.722	3	0.2931
DBP_Trajectory	15:96759670	rs76473376	a	g	0.1355	-0.0832	0.0169	9.11e-07	----	21.6	3.826	3	0.2808
DBP_Trajectory	15:96782404	rs80211349	a	g	0.1256	-0.0859	0.0175	9.7e-07	----	0	2.512	3	0.4731
DBP_Trajectory	15:96782581	rs187835712	c	g	0.8721	0.0949	0.0186	3.39e-07	++?+	0	1.678	2	0.4322
DBP_Trajectory	20:33914298	rs201338261	g	gtatt	0.9765	-0.2104	0.042	5.48e-07	--?-	0	0.693	2	0.7071
DBP_Trajectory	20:34018121	rs73093063	t	c	0.9748	-0.2067	0.0383	6.68e-08	----	0	0.562	3	0.9051
DBP_Trajectory	20:34065088	rs148847980	a	g	0.9779	-0.2175	0.0401	5.86e-08	----	0	1.79	3	0.6172
DBP_Trajectory	20:34090979	rs41290924	a	g	0.9852	-0.2497	0.0488	3.18e-07	----	0	2.963	3	0.3974
DBP_Trajectory	5:102698451	rs148871886	t	c	0.9391	0.1278	0.0261	9.56e-07	++++	58.7	7.26	3	0.06407
SBP_Baseline	18:65331811	rs368316431	a	t	0.9545	2.8002	0.5697	8.86e-07	++??	76.4	4.245	1	0.03936
SBP_Baseline	7:57505142	.	t	g	0.9853	-32.78	6.454	3.79e-07	??-?	0	0	0	1
SBP_Baseline	7:57505142	.	t	g	0.9853	-32.78	6.454	3.79e-07	??-?	0	0	0	1
SBP_Trajectory	17:7545722	rs34146209	a	g	0.9636	0.1675	0.0335	5.67e-07	++++	0	2.537	3	0.4686
SBP_Trajectory	4:57598808	rs5858395	ct	c	0.1974	0.0842	0.0161	1.58e-07	++?+	0	0.248	2	0.8833
SBP_Trajectory	4:57598808	rs10010710	ct	c	0.1974	0.0842	0.0161	1.58e-07	++?+	0	0.248	2	0.8833
SBP_Trajectory	6:137636516	rs144970379	a	c	0.9831	-0.2978	0.0595	5.55e-07	--?-	0	0.769	2	0.6809
SBP_Trajectory	8:31113781	rs7004049	t	c	0.8824	-0.0882	0.018	9.72e-07	----	41.9	5.163	3	0.1603
1 The sign of the association for the effect allele by order of study (MESA_EA/ARIC_EA/HABC_EA/Framingham), with ? indicating a missing value.
